# Supplementary material for: IF1 is a cold-regulated switch of ATP synthase hydrolytic activity to support thermogenesis in brown fat
Source: EMBO J. 2024 Sep 16;43(21):6. doi: 10.1038/s44318-024-00215-0 (PMC11535227; doi:10.1038/s44318-024-00215-0)
Supplement: Supplementary file 3 — Source data Fig. 1 [file 44318_2024_215_MOESM3_ESM.zip]

Archive with 84 entries (71 files):
- Figure 1 38/
- __MACOSX/._Figure 1 38
- Figure 1 38/.DS_Store
- __MACOSX/Figure 1 38/._.DS_Store
- Figure 1 38/1H/
- __MACOSX/Figure 1 38/._1H
- Figure 1 38/1F/
- __MACOSX/Figure 1 38/._1F
- Figure 1 38/1A/
- __MACOSX/Figure 1 38/._1A
- Figure 1 38/1G/
- __MACOSX/Figure 1 38/._1G
- Figure 1 38/1I/
- __MACOSX/Figure 1 38/._1I
- Figure 1 38/1L/
- __MACOSX/Figure 1 38/._1L
- Figure 1 38/1K/
- __MACOSX/Figure 1 38/._1K
- Figure 1 38/1B/
- __MACOSX/Figure 1 38/._1B
- Figure 1 38/1E/
- __MACOSX/Figure 1 38/._1E
- Figure 1 38/1D/
- __MACOSX/Figure 1 38/._1D
- Figure 1 38/1C/
- __MACOSX/Figure 1 38/._1C
- Figure 1 38/1J/
- __MACOSX/Figure 1 38/._1J
- Figure 1 38/1H/.DS_Store
- __MACOSX/Figure 1 38/1H/._.DS_Store
- Figure 1 38/1H/IF1 mRNA levels BAT.xlsx
- __MACOSX/Figure 1 38/1H/._IF1 mRNA levels BAT.xlsx
- Figure 1 38/1F/ATP5IF1 three tissues with positive control.png
- __MACOSX/Figure 1 38/1F/._ATP5IF1 three tissues with positive control.png
- Figure 1 38/1F/Complex III and II three tissues.png
- __MACOSX/Figure 1 38/1F/._Complex III and II three tissues.png
- Figure 1 38/1F/beta tubulin three tissues.png
- __MACOSX/Figure 1 38/1F/._beta tubulin three tissues.png
- Figure 1 38/1F/UCP1 three tissues.png
- __MACOSX/Figure 1 38/1F/._UCP1 three tissues.png
- Figure 1 38/1A/ATPase activity in BAT.xlsx
- __MACOSX/Figure 1 38/1A/._ATPase activity in BAT.xlsx
- Figure 1 38/1G/Quantification IF1 in tissues.xlsx
- __MACOSX/Figure 1 38/1G/._Quantification IF1 in tissues.xlsx
- Figure 1 38/1I/Complex III BAT cold exposure.png
- __MACOSX/Figure 1 38/1I/._Complex III BAT cold exposure.png
- Figure 1 38/1I/Complex V, II, and I - cold exposure BAT.png
- __MACOSX/Figure 1 38/1I/._Complex V, II, and I - cold exposure BAT.png
- Figure 1 38/1I/ATP5IF1 BAT cold exposure.png
- __MACOSX/Figure 1 38/1I/._ATP5IF1 BAT cold exposure.png
- Figure 1 38/1I/Vinculin BAT cold exposure.png
- __MACOSX/Figure 1 38/1I/._Vinculin BAT cold exposure.png
- Figure 1 38/1L/Vinculin BAT thermoneutrality.png
- __MACOSX/Figure 1 38/1L/._Vinculin BAT thermoneutrality.png
- Figure 1 38/1L/UCP1 BAT thermoneutrality.png
- __MACOSX/Figure 1 38/1L/._UCP1 BAT thermoneutrality.png
- Figure 1 38/1L/ATP5IF1 BAT thermoneutrality.png
- __MACOSX/Figure 1 38/1L/._ATP5IF1 BAT thermoneutrality.png
- Figure 1 38/1L/Complex V BAT thermoneutrality.png
- __MACOSX/Figure 1 38/1L/._Complex V BAT thermoneutrality.png
- Figure 1 38/1L/Complex I BAT thermoneutrality.png
- __MACOSX/Figure 1 38/1L/._Complex I BAT thermoneutrality.png
- Figure 1 38/1K/IF1 ATP5A ratio protein levels BAT cold.xlsx
- __MACOSX/Figure 1 38/1K/._IF1 ATP5A ratio protein levels BAT cold.xlsx
- Figure 1 38/1B/ATPase activity NADHabs based.xlsx
- __MACOSX/Figure 1 38/1B/._ATPase activity NADHabs based.xlsx
- Figure 1 38/1E/Mitochondrial membrane potential ATP .xlsx
- __MACOSX/Figure 1 38/1E/._Mitochondrial membrane potential ATP .xlsx
- Figure 1 38/1D/Representative trace safranine.xlsx
- __MACOSX/Figure 1 38/1D/._Representative trace safranine.xlsx
- Figure 1 38/1C/.DS_Store
- __MACOSX/Figure 1 38/1C/._.DS_Store
- Figure 1 38/1C/NDUFB8.png
- __MACOSX/Figure 1 38/1C/._NDUFB8.png
- Figure 1 38/1C/Vinculin.png
- __MACOSX/Figure 1 38/1C/._Vinculin.png
- Figure 1 38/1C/alpha-tubulin.png
- __MACOSX/Figure 1 38/1C/._alpha-tubulin.png
- Figure 1 38/1C/UQCRC2.png
- __MACOSX/Figure 1 38/1C/._UQCRC2.png
- Figure 1 38/1J/.DS_Store
- __MACOSX/Figure 1 38/1J/._.DS_Store
- Figure 1 38/1J/IF1 protein levels BAT cold.xlsx
- __MACOSX/Figure 1 38/1J/._IF1 protein levels BAT cold.xlsx
