# Supplementary material for: IF1 is a cold-regulated switch of ATP synthase hydrolytic activity to support thermogenesis in brown fat
Source: EMBO J. 2024 Sep 16;43(21):6. doi: 10.1038/s44318-024-00215-0 (PMC11535227; doi:10.1038/s44318-024-00215-0)
Supplement: Supplementary file 3 — Source data Fig. 1 [file 44318_2024_215_MOESM3_ESM.zip › Figure 1 38/1H/IF1 mRNA levels BAT.xlsx]

## Sheet: DATA
#Sample	TN	CE 4h	CL 4h
1	1.11229	0.45243	0.395991
2	0.839738	0.493103	0.352547
3	1.04797	0.451564	0.413194
TN	thermoneutrality
CE	cold exposure
CL	CL-316,243

## Sheet: READ ME
IF1 mRNA levels in BAT compared to animals kept in thermoneutrality for 7 days. Data are normalized by control group (thermoneutrality). Three biological replicates.
