# Supplementary material for: IF1 is a cold-regulated switch of ATP synthase hydrolytic activity to support thermogenesis in brown fat
Source: EMBO J. 2024 Sep 16;43(21):6. doi: 10.1038/s44318-024-00215-0 (PMC11535227; doi:10.1038/s44318-024-00215-0)
Supplement: Supplementary file 3 — Source data Fig. 1 [file 44318_2024_215_MOESM3_ESM.zip › Figure 1 38/1A/ATPase activity in BAT.xlsx]

## Sheet: DATA
Time	Temperature(¡C)	A1	A2	A3	B1	B2	B3	C1	C2	D1	D2	E1	E2
00:00:00	36.9	15558	16553	1582	14631	1468	15387	16218	19710	19954	23230	19994	23610
00:00:30	37	15383	16497	15501	14558	14544	15049	16837	19710	20242	23240	19948	23570
00:01:00	37.1	15338	16497	15496	14433	14443	14872	16617	19720	2001	23240	19844	23620
00:01:30	37.1	15292	16457	15453	14303	1432	14699	16673	19710	20094	23250	19969	23590
00:02:00	37	15253	16422	15429	1418	14235	1454	16813	19720	20188	23200	20013	23580
00:02:30	37	15205	16298	1543	14061	14078	1438	17015	19670	20242	23210	20042	23580
00:03:00	37	15181	16211	15363	13884	13951	14187	16986	19690	20042	23200	19933	23590
00:03:30	37	15137	16065	15405	13721	13813	13984	16978	19690	20118	23190	19889	23570
00:04:00	37	15116	15959	15013	13578	13694	13779	16966	19690	20204	23190	19828	23580
00:04:30	37	15101	15835	14893	13403	13558	13601	17023	19690	20201	23200	19838	23550
00:05:00	37	15064	15705	14781	13225	1343	13418	16990	19670	19996	23170	20158	23560
00:05:30	37	15065	15555	14715	13073	13249	13398	16969	19670	1993	23170	19837	23570
00:06:00	37	15043	15385	14939	13073	13116	13218	16944	19660	19961	23150	19762	23560
00:06:30	37	1502	15380	14378	1275	12987	1279	16873	19660	19854	23130	19801	23580
00:07:00	37	14991	15365	14239	12571	12815	12592	16878	19670	19882	23150	19778	23530
	RT BAT			CE BAT			Oligomycin		no ATP		no Mg++
Time	A1	A2	A3	B1	B2	B3	C1	C2	D1	D2	E1	E2
00:01:00	100	100	100	100	100	100	100	100	100	100	100	100
00:01:30	99.7001	99.7575	99.7225	99.0993	9.91484	98.8367	103.817	100	101.443	100.043	99.7699	99.8306
00:02:00	99.4458	99.5454	99.5676	9.82471	98.5599	98	102.46	100.051	100	100.043	99.2498	100.042
00:02:30	99.1329	98.7937	9.95741	97.4226	97.4728	97	102.806	100	100.702	100.086	99.875	99.9153
00:03:00	98.9764	98.2664	99.1417	96.1962	96.5935	95.394	103.669	100.051	101.173	99.8709	100.095	99.8729
00:03:30	98.6895	97.3813	99.4128	95.0669	95.638	94.029	104.914	99.7971	101.443	99.9139	100.24	99.8729
00:04:00	98.5526	96.7388	96.8831	94.0761	94.8141	92.6506	104.735	99.8985	100.441	99.8709	99.6949	99.9153
00:04:30	98.4548	95.9871	96.1087	92.8636	93.8725	91.4537	104.686	99.8985	100.822	99.8278	99.4748	99.8306
00:05:00	98.2136	95.1991	95.3859	91.6303	93	90.2232	104.612	99.8985	101.253	99.8278	99.1698	99.8729
00:05:30	98.2201	94.2899	94.96	90.5771	91.733	90.0888	104.964	99.8985	101.238	99.8709	99.2198	99.7459
00:06:00	98.0767	93.2594	96.4055	90.5771	90.8122	88.8784	104.76	99.7971	100.21	99.7417	100.82	99.7882

## Sheet: READ ME
NADH absorbance measured over time. Biological replicates are separated by colums. Absorbance data are transformed as percentage of baseline for each individual sample.
