# Supplementary material for: IF1 is a cold-regulated switch of ATP synthase hydrolytic activity to support thermogenesis in brown fat
Source: EMBO J. 2024 Sep 16;43(21):6. doi: 10.1038/s44318-024-00215-0 (PMC11535227; doi:10.1038/s44318-024-00215-0)
Supplement: Supplementary file 3 — Source data Fig. 1 [file 44318_2024_215_MOESM3_ESM.zip › Figure 1 38/1G/Quantification IF1 in tissues.xlsx]

## Sheet: DATA
#sample	OD	Normalized
Liver1	1008	1.25843
Liver2	650	0.811486
Liver3	745	0.930087
Heart1	6237	7.78652
Heart2	2585	3.22722
Heart3	9994	12.4769
BAT1	6655	8.30836
BAT2	4297	5.36454
BAT3	8089	10.0986
avg liver	801

## Sheet: READ ME
Optical density (OD) of IF1 bands in three different tissues from three different biological replicates. Data are normalized by average of liver OD.
