# Supplementary material for: IF1 is a cold-regulated switch of ATP synthase hydrolytic activity to support thermogenesis in brown fat
Source: EMBO J. 2024 Sep 16;43(21):6. doi: 10.1038/s44318-024-00215-0 (PMC11535227; doi:10.1038/s44318-024-00215-0)
Supplement: Supplementary file 3 — Source data Fig. 1 [file 44318_2024_215_MOESM3_ESM.zip › Figure 1 38/1K/IF1 ATP5A ratio protein levels BAT cold.xlsx]

## Sheet: DATA
#Sample	RT	CE3d	CE5d
1	5340	2739	551	OD IF1
2	4367	3015	603
3	3986	2034	803
1	3750	3855	2231	OD ATP5A
2	3260	2666	1789
3	2802	3935	2522
1	1.424	0.710506	0.246974	IF1/ATP5A ratio
2	1.33957	1.13091	0.33706
3	1.42256	0.5169	0.318398
1	1.02051	0.509186	0.176995	Normalized to RT
2	0.960007	0.810469	0.241555
3	1.01948	0.370438	0.228181
OD	Optical densityt
RT	Room temperature
CE	cold exposure

## Sheet: READ ME
IF1/ATP5A ratio in BAT compared to animals kept in room temperature. Data are normalized by control group (room temperature). Three biological replicates.
