# Supplementary material for: IF1 is a cold-regulated switch of ATP synthase hydrolytic activity to support thermogenesis in brown fat
Source: EMBO J. 2024 Sep 16;43(21):6. doi: 10.1038/s44318-024-00215-0 (PMC11535227; doi:10.1038/s44318-024-00215-0)
Supplement: Supplementary file 3 — Source data Fig. 1 [file 44318_2024_215_MOESM3_ESM.zip › Figure 1 38/1B/ATPase activity NADHabs based.xlsx]

## Sheet: DATA
#sample	baseline	5 min activity	delta abs	rate/min	protein (ug/ul)	norm protein
RT1 - 1	15338	15043	295	9.4695	5.4	1.75361
RT2 - 1	16497	15385	1112	35.6952	16.8	2.12471
RT3 - 1	15496	14939	557	17.8797	18.05	0.990565
CE1 -1	14433	13073	1360	43.656	14.3	3.05287
CE2 - 1	14443	13116	1327	42.5967	18.4	2.31504
CE3 - 1	14872	13218	1654	53.0934	14.7	3.6118
RT	Room temperature
CE	Cold exposure

## Sheet: READ ME
Calculation of ATPase activity based on NADH absorbance over a period of five minutes and normalized by protein content in the samples.
