# Supplementary material for: IF1 is a cold-regulated switch of ATP synthase hydrolytic activity to support thermogenesis in brown fat
Source: EMBO J. 2024 Sep 16;43(21):6. doi: 10.1038/s44318-024-00215-0 (PMC11535227; doi:10.1038/s44318-024-00215-0)
Supplement: Supplementary file 3 — Source data Fig. 1 [file 44318_2024_215_MOESM3_ESM.zip › Figure 1 38/1E/Mitochondrial membrane potential ATP .xlsx]

## Sheet: DATA
RT1		RT2		RT3		RT4		CE1		CE2		CE3		CE4			Animal	Baseline	ATP	Oligo	delta ATP
Time	Fluo	Time	Fluo	Time	Fluo	Time	Fluo	Time	Fluo	Time	Fluo	Time	Fluo	Time	Fluo		RT1	275	250	273	25
0	271.2	0	260.7	0	250.8	0	269.7	0	244.7	0	266.8	0	242.7	0	251.6		RT2	262	214	252	48
1	271.2	1	261.1	1	250.8	1	270.3	1	241	1	266.5	1	242.4	1	250.5		RT3	253	234	246	19
2	271.5	2	262.2	2	251.2	2	270.3	2	239.1	2	266.1	2	242.4	2	249.4		RT4	275	239	270	36
3	271.3	3	260.5	3	251.1	3	270.3	3	237.6	3	265.9	3	242.5	3	249.7		CE1	245	169	244	76
4	271.8	4	259.4	4	251	4	270.2	4	237.2	4	266.5	4	242.3	4	249.4		CE2	272	210	268	62
5	271.5	5	259.2	5	251	5	270	5	236.5	5	266.4	5	243.2	5	250.2		CE3	247	197	242	50
6	271.9	6	262	6	250.8	6	270.2	6	237	6	266.9	6	243	6	250.1		CE4	252	209	262	43
7	271.8	7	260.1	7	251.2	7	271	7	236.9	7	266.5	7	244.2	7	250.3
8	271.9	8	262.2	8	251	8	270.8	8	236.4	8	267	8	243.2	8	249.6
9	271	9	260.7	9	250.9	9	271.4	9	236.7	9	266.8	9	244.6	9	249.8
10	272	10	262	10	251.8	10	271.5	10	236.6	10	267.4	10	244.3	10	248.9
11	271.6	11	262.5	11	250.8	11	271.4	11	236.9	11	266.7	11	243.9	11	250.2
12	272.5	12	262.5	12	251.3	12	271.7	12	237.1	12	266.9	12	244.5	12	251
13	272.2	13	261.7	13	250.6	13	271.5	13	237.1	13	266.5	13	244.3	13	250.6
14	272	14	261.9	14	251.8	14	271.8	14	237.6	14	267.4	14	243.9	14	250.5
15	271.9	15	261.7	15	251.2	15	271.5	15	238	15	268.2	15	244.3	15	250.5
16	272.1	16	261.2	16	251.2	16	272.1	16	237.9	16	268.1	16	244.1	16	251.6
17	272.4	17	260.3	17	250.5	17	272	17	238.2	17	267.7	17	243.4	17	251.1
18	272.4	18	263.8	18	251.2	18	271.5	18	238.7	18	267.9	18	244.6	18	251.4
19	272.2	19	263.4	19	250.6	19	272.7	19	238	19	267.6	19	244.4	19	250.6
20	272.5	20	262.3	20	250.9	20	273.1	20	238.6	20	268.4	20	244.7	20	251.1
21	272.4	21	260.3	21	250.9	21	272.8	21	238.8	21	268	21	245.3	21	251.2
22	272.2	22	261.6	22	250.8	22	272.7	22	239.1	22	268.4	22	244.6	22	251.1
23	272.8	23	263.5	23	251.3	23	272.9	23	239.5	23	268.4	23	244.5	23	250.4
24	272.3	24	263.3	24	250	24	273.1	24	239.1	24	268.9	24	245.2	24	251.7
25	272.7	25	261.1	25	250.8	25	273.1	25	239.4	25	268.8	25	245.4	25	250.7
26	272.6	26	260.5	26	250.4	26	273	26	239.5	26	268.8	26	245.4	26	251
27	272.8	27	263	27	251.1	27	272.8	27	239.6	27	268.7	27	245.2	27	251.1
28	272.5	28	264	28	251	28	273.1	28	239	28	269.4	28	245.4	28	250.8
29	272.8	29	263	29	251.2	29	272.8	29	240.2	29	268.9	29	245.6	29	251.2
30	273.1	30	264.5	30	251.1	30	273.2	30	240	30	269.3	30	245.6	30	250.8
31	272.5	31	262.8	31	250.8	31	273.3	31	240.1	31	269.1	31	245.8	31	250.9
32	272.9	32	264.2	32	251	32	273.1	32	240.4	32	269.2	32	245.8	32	251
33	273.5	33	263.2	33	250.5	33	273.3	33	240	33	269.6	33	245.8	33	250.8
34	273.2	34	265	34	251.9	34	273.5	34	240.3	34	269.5	34	245.8	34	250.9
35	272.4	35	264.3	35	251	35	273.7	35	240.8	35	269.5	35	245.4	35	251.8
36	272.6	36	265.1	36	251.3	36	274	36	241	36	270.1	36	245	36	250.7
37	273.2	37	263	37	251.6	37	274.1	37	240.9	37	269.6	37	245.2	37	250.9
38	273.6	38	262.9	38	251.5	38	273.8	38	241.5	38	270	38	245.2	38	251.5
39	273	39	262	39	251.1	39	273.3	39	241.5	39	270.1	39	245.9	39	251.2
40	273.3	40	261.3	40	250.8	40	273.6	40	241.9	40	270.6	40	245.7	40	251.6
41	273	41	263	41	250	41	274.3	41	241.6	41	270.6	41	246.5	41	251.6
42	272.7	42	263.9	42	251	42	273.6	42	241.2	42	270	42	246	42	251.3
43	272.7	43	264.4	43	251.1	43	274.1	43	241.9	43	270.1	43	245.6	43	251.7
44	272.8	44	263.7	44	250.7	44	274	44	242.1	44	270.5	44	245.4	44	251.5
45	272.9	45	264.6	45	252.1	45	273.6	45	241.8	45	270.7	45	246.4	45	251.4
46	273.1	46	264.2	46	251.3	46	274	46	242.2	46	270.4	46	246	46	251.7
47	273.1	47	263.4	47	250.9	47	273.8	47	241.7	47	270.9	47	246.3	47	251.3
48	273.1	48	263.2	48	251	48	274.1	48	241.7	48	270.6	48	245.9	48	251.2
49	273.4	49	263.9	49	251.7	49	273.9	49	242.2	49	270.2	49	245.8	49	251.6
50	273.3	50	263.5	50	250.8	50	274.3	50	242.7	50	271.5	50	245.8	50	251.6
51	273.5	51	263.5	51	250.3	51	274.2	51	242.3	51	270.8	51	245.5	51	252.2
52	273.6	52	263.6	52	251.8	52	274.4	52	242.7	52	271.2	52	246	52	251.4
53	273.1	53	263.7	53	250.6	53	273.8	53	242.4	53	271.2	53	246	53	250.9
54	273.5	54	262.9	54	251.4	54	274.4	54	243	54	270.7	54	246	54	251.3
55	273.6	55	264.3	55	250.7	55	274	55	243.1	55	270.9	55	246.5	55	251.1
56	273.4	56	262.7	56	250.7	56	274.3	56	243.1	56	271.4	56	246.5	56	251.5
57	272.7	57	261.2	57	251.6	57	273.7	57	243.2	57	271.1	57	246.1	57	251.2
58	273.8	58	262.8	58	250.3	58	274.1	58	242.9	58	271.3	58	246.4	58	250.9
59	274	59	262.7	59	251.2	59	274.4	59	243	59	270.7	59	246.6	59	251.1
60	274.1	60	264.6	60	251.1	60	274.4	60	243	60	271.5	60	246.6	60	251.9
61	273.5	61	264.9	61	251.1	61	274.3	61	243	61	271.8	61	246.6	61	251.1
62	274.3	62	265.3	62	251.7	62	274.5	62	243.5	62	272	62	246.2	62	251.2
63	273.3	63	264.9	63	250.5	63	274.5	63	242.8	63	271.2	63	246.3	63	251.4
64	273.9	64	263.8	64	250.5	64	274.8	64	243.6	64	271	64	246.7	64	251
65	273.5	65	264.6	65	250.9	65	274.6	65	243.9	65	271.8	65	246.8	65	251.3
66	273.7	66	264.2	66	250.8	66	274.8	66	243.9	66	272	66	246.6	66	251.4
67	273.7	67	263.9	67	250.9	67	274.7	67	243.5	67	271.5	67	246.6	67	251.8
68	274.4	68	263.4	68	250.6	68	274.6	68	243.8	68	271.5	68	246.3	68	251.5
69	274.1	69	262.8	69	251.2	69	274.8	69	244	69	271.9	69	246.3	69	251.6
70	274.1	70	264.9	70	251.3	70	274.9	70	244	70	271.5	70	246.5	70	251.7
71	274.4	71	261.7	71	250.6	71	274.9	71	244	71	271.5	71	246.7	71	252.4
72	274.2	72	263	72	251.6	72	274.3	72	244.2	72	271.7	72	246.5	72	250.4
73	274.4	73	264.7	73	251.4	73	274.6	73	243.9	73	271.9	73	246.8	73	250.9
74	274.1	74	263.2	74	251.3	74	274.7	74	244.3	74	272.5	74	246.2	74	250.7
75	274.2	75	265.8	75	250.2	75	274.9	75	244.3	75	272.4	75	247	75	251.4
76	274.4	76	264	76	251.4	76	275.1	76	244.5	76	271.9	76	246.8	76	251.8
77	274.1	77	263.9	77	250.8	77	274.7	77	244.6	77	272.1	77	246.7	77	251.3
78	274.1	78	264.3	78	251.2	78	274.6	78	244.5	78	271.7	78	246.8	78	251.4
79	274.6	79	264.5	79	251.3	79	275.3	79	244.8	79	272.2	79	246.7	79	251.5
80	274.4	80	265.8	80	252.3	80	274.8	80	244.9	80	271.9	80	245.9	80	251.4
81	274.6	81	264.4	81	250.7	81	274.7	81	244.9	81	272.5	81	247	81	250.5
82	274.7	82	266.4	82	251.1	82	274.5	82	244.9	82	271.9	82	246.7	82	251.6
83	274.8	83	264.6	83	251	83	275.3	83	244.6	83	272.3	83	246.5	83	251.1
84	274.3	84	267.3	84	251.6	84	274.9	84	245.1	84	272.4	84	246.7	84	251.8
85	274.6	85	268	85	250.7	85	275	85	244.8	85	271.8	85	246.8	85	251.3
86	275	86	266.1	86	251	86	274.8	86	244.9	86	272.9	86	246.5	86	251.9
87	274.9	87	263.2	87	251.1	87	274.9	87	245.1	87	273	87	246.5	87	251.4
88	275	88	264.1	88	251.3	88	274.8	88	245.6	88	272.6	88	246.7	88	251.3
89	275	89	264.2	89	250.4	89	275.1	89	245.4	89	272.6	89	247.2	89	251.5
90	275	90	264.5	90	251.1	90	274.7	90	245.2	90	272.7	90	247.1	90	251.8
91	274.8	91	262.8	91	250.3	91	275	91	245.4	91	272.2	91	246.8	91	251.5
92	275.1	92	264.2	92	251.5	92	275.2	92	245.7	92	273	92	247.1	92	251.6
93	274.7	93	264.3	93	251.2	93	274.7	93	244.9	93	273.1	93	246.9	93	251.4
94	274.4	94	265.6	94	251.6	94	275.2	94	245.7	94	272.7	94	247.4	94	252
95	274.9	95	264.4	95	251.8	95	275.5	95	245.9	95	272.1	95	247.6	95	252.8
96	274.9	96	264.3	96	252.3	96	275	96	245.2	96	272.9	96	247	96	251.8
97	274.7	97	264.8	97	250.6	97	275.2	97	245.6	97	272.9	97	246.6	97	251.3
98	275.1	98	264.3	98	251.9	98	275.5	98	245.8	98	272.6	98	246.9	98	251.7
99	274.5	99	263.2	99	250.8	99	274.8	99	245.7	99	272.7	99	247.2	99	251.6
100	275	100	266.1	100	251.2	100	275.3	100	245.6	100	272.8	100	246.9	100	251.6
101	274.7	101	266.1	101	251	101	275	101	245.5	101	272.7	101	247.2	101	251
102	275	102	266.1	102	251.6	102	275.3	102	245.7	102	272.7	102	247.2	102	251.8
103	274.5	103	265.6	103	251.5	103	275.5	103	245.5	103	273.2	103	246.8	103	251.3
104	275	104	266.6	104	251	104	275.4	104	245.1	104	272.3	104	246.6	104	251.8
105	275.3	105	264.1	105	252	105	275.2	105	246.2	105	272.8	105	247	105	251.4
106	274.9	106	264.2	106	252	106	275	106	245.8	106	273.2	106	247.1	106	251.2
107	275.2	107	264.9	107	251.1	107	275	107	246	107	273.4	107	247.2	107	252.1
108	275.4	108	264.2	108	251.3	108	275.1	108	246.2	108	272.8	108	247.1	108	251.8
109	275.1	109	264.6	109	250.8	109	275.3	109	246.6	109	272.7	109	247	109	252.5
110	275.1	110	265.7	110	251.7	110	275	110	246.2	110	273.2	110	247.5	110	251.7
111	275.6	111	266.3	111	251.1	111	275.2	111	246.2	111	273.4	111	246.7	111	251.9
112	275.4	112	266.3	112	252.4	112	275.5	112	246.1	112	273.6	112	247.4	112	251.2
113	275.4	113	264.7	113	251.5	113	275.6	113	246.2	113	273.3	113	247.5	113	251.8
114	275.4	114	265.2	114	251.7	114	275	114	246.9	114	273.4	114	247.4	114	251.5
115	275.8	115	266.1	115	251	115	275.5	115	246.7	115	273	115	246.8	115	251.3
116	275.8	116	265.5	116	251.4	116	275.7	116	246.3	116	273	116	247	116	251.6
117	275.5	117	266.1	117	251.2	117	275.4	117	246.6	117	273.1	117	247	117	252.3
118	275.7	118	264.7	118	249.6	118	274.9	118	246.6	118	272.6	118	247.1	118	251.9
119	275.5	119	263.9	119	146.4	119	275.1	119	246.1	119	273	119	247.2	119	251.9
120	275.2	120	265.9	120	21.36	120	91.86	120	246.2	120	273.3	120	247	120	252.5
121	276.2	121	265.1	121	1621	121	6934	121	246.6	121	274	121	247.5	121	251.6
122	276	122	265.5	122	19.34	122	0.515	122	247	122	274	122	247.5	122	86.56
123	275.9	123	264.9	123	228.7	123	167.9	123	247	123	273.7	123	224.5	123	6542
124	275.8	124	263.8	124	244.2	124	262.1	124	246.6	124	273	124	93.9	124	0.501
125	276.2	125	265.5	125	245.2	125	268.4	125	247.2	125	273.2	125	6955	125	97.64
126	275.7	126	265.5	126	245.3	126	268.6	126	246.9	126	273.1	126	0.485	126	237.2
127	276	127	264.5	127	244.7	127	268.2	127	246.6	127	273.2	127	123.9	127	246.9
128	275.5	128	265.8	128	244.9	128	267.3	128	246.5	128	273.6	128	233.8	128	247.6
129	276.2	129	265.6	129	245.2	129	267	129	247.2	129	273.4	129	241.9	129	247.4
130	276	130	265.5	130	245.2	130	266.6	130	246.8	130	273.4	130	242.7	130	247.5
131	275.7	131	265.3	131	245.4	131	265.8	131	246.8	131	273.6	131	242.4	131	247
132	276.2	132	265.7	132	245.3	132	265.2	132	246.9	132	274	132	242.3	132	246.8
133	275.8	133	265.4	133	244.8	133	264.8	133	246.9	133	273.2	133	241.9	133	246
134	276.2	134	264.8	134	244.7	134	264.4	134	247.2	134	273.7	134	241.9	134	245.2
135	275.7	135	265.5	135	245.3	135	263.6	135	247.2	135	274.1	135	241.8	135	244.7
136	276.6	136	266.1	136	245.3	136	262.3	136	247	136	273.3	136	241.3	136	244.5
137	275.9	137	265.8	137	245	137	262.3	137	246.9	137	115.8	137	241.1	137	243.9
138	276.1	138	264.6	138	245.3	138	262.1	138	247.5	138	8653	138	240.2	138	243
139	277	139	265.3	139	245.4	139	260.7	139	246.9	139	0.584	139	239.1	139	242.1
140	276.8	140	150.9	140	245.1	140	259.9	140	247.4	140	-0.013	140	237.9	140	240.3
141	275.7	141	19.81	141	244.9	141	259.8	141	247	141	158.7	141	237.2	141	239.5
142	276.5	142	1491	142	245.2	142	259.1	142	247.3	142	259.3	142	236	142	238.9
143	276.3	143	0.078	143	245.5	143	258.4	143	171.2	143	266.4	143	234.4	143	238.2
144	276.3	144	183	144	244.3	144	257.7	144	24.13	144	266.8	144	233.5	144	237
145	276.6	145	250.1	145	245.2	145	257.7	145	1730	145	266.6	145	232.6	145	235.6
146	276.1	146	255.3	146	245.1	146	257.3	146	0.078	146	266	146	230.6	146	234.7
147	276.5	147	253.1	147	244.8	147	256.5	147	79.33	147	265.6	147	230.3	147	233.6
148	276.7	148	252.8	148	245.8	148	255.3	148	229.7	148	265	148	228.9	148	233.4
149	276.9	149	252.2	149	244.8	149	254.9	149	241	149	264.2	149	227.3	149	231.5
150	276.3	150	250.2	150	245.1	150	254.9	150	241.8	150	263.4	150	226.5	150	231.3
151	276.2	151	249.1	151	245.2	151	254.1	151	241.8	151	262.9	151	224.9	151	230.5
152	276.4	152	248.9	152	245.3	152	253.6	152	240.4	152	262.6	152	224.1	152	229.3
153	276.7	153	247.4	153	244.2	153	253.4	153	239.9	153	261.1	153	223	153	228.2
154	276.4	154	246.3	154	244.8	154	252.4	154	239.1	154	260.6	154	222.3	154	227.6
155	277.1	155	245.8	155	244.9	155	252.2	155	238.9	155	260.1	155	221.1	155	226.1
156	276.7	156	244.3	156	244.6	156	252	156	237.7	156	259.3	156	219.6	156	226.6
157	276.6	157	243.5	157	244.8	157	252	157	236.3	157	258.5	157	219.4	157	224.6
158	276.9	158	241.2	158	244.9	158	251.1	158	235.1	158	257.6	158	218.4	158	224
159	277.2	159	241.2	159	244.8	159	250.7	159	234.4	159	257	159	217.3	159	224
160	276.9	160	241.1	160	244.6	160	250.6	160	233.9	160	256.7	160	216.9	160	223
161	276.7	161	240.4	161	244	161	249.6	161	232.8	161	255.1	161	215.6	161	222.4
162	277.3	162	239.3	162	243.6	162	249.6	162	231	162	254.5	162	214.7	162	221.2
163	263.7	163	238.2	163	244.4	163	249.4	163	230.3	163	253.6	163	214	163	220.9
164	105	164	235.8	164	244.4	164	248.7	164	229	164	252.4	164	213.3	164	220.6
165	7939	165	237.4	165	244.7	165	248.4	165	227.3	165	252.2	165	212.4	165	220.4
166	0.566	166	236.2	166	244.1	166	248.2	166	226.2	166	251.2	166	211.8	166	219.3
167	80.61	167	236	167	243.3	167	247.8	167	225	167	250.4	167	210.8	167	218.6
168	253.7	168	234.8	168	244.1	168	248	168	223.7	168	249.4	168	209.8	168	218.5
169	266.7	169	234.7	169	244.2	169	247	169	222.7	169	249.3	169	209.9	169	217.4
170	267.7	170	234.2	170	243.7	170	246.8	170	221.3	170	248.4	170	208.7	170	217.7
171	267.9	171	233.2	171	244.3	171	246.8	171	220.2	171	247.6	171	208.7	171	216
172	267.6	172	233	172	243.9	172	246.4	172	219	172	246.9	172	207.8	172	216.2
173	267.5	173	232.4	173	243.5	173	246.4	173	217.9	173	246.1	173	207.4	173	215.8
174	267.6	174	231.7	174	243.7	174	246	174	216.4	174	244.9	174	206.9	174	215.3
175	266.9	175	230.8	175	243.5	175	245.9	175	215.2	175	244.4	175	206.6	175	214.7
176	267.3	176	230.8	176	244	176	245.5	176	214.4	176	244.1	176	205.5	176	214.9
177	266.9	177	229.7	177	243.6	177	245.1	177	212.8	177	243.5	177	205.1	177	214.1
178	266.6	178	229.7	178	244.1	178	244.8	178	211.6	178	242.6	178	204.8	178	214.2
179	266.3	179	228.5	179	243	179	244.7	179	210.5	179	242.3	179	204.5	179	213.3
180	266.2	180	229.3	180	243.2	180	244.1	180	210.5	180	241.9	180	203.7	180	213.3
181	265.5	181	228.2	181	243.7	181	244.1	181	208.6	181	240.8	181	203.3	181	212.5
182	265.1	182	228.7	182	243.6	182	243.7	182	207.5	182	239.8	182	203.2	182	213.1
183	265.2	183	228.2	183	243.6	183	243.5	183	206.6	183	239.6	183	202.6	183	213
184	265.4	184	228	184	244.2	184	243.4	184	205.2	184	239	184	202.2	184	212.5
185	265.1	185	228.3	185	243.9	185	242.8	185	205	185	239	185	202.1	185	212.4
186	264.6	186	227.1	186	243.6	186	243	186	203.4	186	238.4	186	201.6	186	212.1
187	264.2	187	226.2	187	243.4	187	243.1	187	202.9	187	237.8	187	201.7	187	211.5
188	264	188	228	188	243.8	188	243.2	188	202.3	188	237.2	188	201.3	188	212.2
189	263.4	189	225.6	189	243.8	189	242.9	189	201.3	189	236.8	189	200.7	189	211.9
190	262.7	190	224.9	190	243.3	190	242.5	190	200	190	236.1	190	200.3	190	211.2
191	262.6	191	224.4	191	243.8	191	242.6	191	199.1	191	235.5	191	200.3	191	211.6
192	262.4	192	225.3	192	243.5	192	241.8	192	198.5	192	234.9	192	200.1	192	210.7
193	262.3	193	224.7	193	243.6	193	242.2	193	197.6	193	234.5	193	199.9	193	210.9
194	262.1	194	224.7	194	243.4	194	241.8	194	196.4	194	233.5	194	199.5	194	211
195	261.3	195	225.3	195	242.7	195	241.6	195	196.2	195	233.3	195	199.7	195	210.7
196	261	196	223.8	196	243.2	196	241.1	196	195.2	196	233.1	196	198.9	196	210.9
197	260.6	197	223.9	197	243.8	197	241.3	197	194.5	197	232.9	197	199.1	197	210.8
198	260.2	198	223.1	198	243.5	198	241.5	198	194	198	232.1	198	198.7	198	210.4
199	260.1	199	224.1	199	244	199	240.9	199	193.2	199	231.1	199	198.6	199	210.5
200	259.6	200	223.8	200	243.7	200	241.1	200	192.5	200	231	200	198	200	210.4
201	259.1	201	223.8	201	243.5	201	240.9	201	191.8	201	230.5	201	198.5	201	210
202	258.5	202	222.6	202	243.7	202	240.8	202	190.8	202	230.2	202	198.2	202	210
203	258.4	203	222.3	203	243.6	203	240.9	203	190.5	203	229.7	203	198.2	203	210
204	257.8	204	222.9	204	243.3	204	240.6	204	189.7	204	229.3	204	198.4	204	210.7
205	257.9	205	222.8	205	242.7	205	241	205	189.1	205	228.7	205	198.1	205	210.6
206	257.8	206	222	206	243.3	206	240.3	206	188.6	206	228.6	206	197.5	206	210.7
207	257	207	221.6	207	243.2	207	240.4	207	187.7	207	228.3	207	198	207	210.1
208	257.1	208	221.9	208	242.8	208	240.4	208	187.4	208	227.7	208	197.4	208	210.2
209	256.2	209	221.9	209	243.4	209	240.5	209	186.7	209	227.4	209	197.8	209	210
210	255.9	210	220.9	210	243.6	210	240.2	210	186.2	210	227.4	210	198	210	210.4
211	255.5	211	221.1	211	243.5	211	240.2	211	185.7	211	226.5	211	198.2	211	210.1
212	255.9	212	221.2	212	243.7	212	240.3	212	185.2	212	226	212	198.1	212	209.8
213	255.6	213	220.9	213	243.6	213	239.9	213	184.4	213	226	213	197.8	213	210.2
214	255.3	214	219.9	214	243.8	214	239.7	214	184.2	214	225.7	214	197.7	214	209.8
215	255	215	220.4	215	243.6	215	240	215	183.7	215	225.4	215	197.9	215	210.1
216	254.7	216	219.9	216	244	216	239.6	216	182.9	216	224.8	216	197.9	216	209.8
217	254.3	217	220.8	217	243.3	217	239.9	217	182.3	217	224.1	217	198.6	217	210.1
218	254.3	218	220.4	218	243.2	218	239.8	218	182.2	218	224.2	218	197.5	218	-0.8
219	254.3	219	220.5	219	242.8	219	240	219	181.6	219	223.4	219	197.9	219	4.5
220	253.6	220	219.6	220	243.5	220	239.8	220	181	220	223.4	220	197.7	220	10.5
221	253.7	221	219.1	221	243.6	221	240	221	180.6	221	223.2	221	197.2	221	210.1
222	253.6	222	218.4	222	243.5	222	239.4	222	180.2	222	222.4	222	0	222	210.3
223	253.2	223	218.8	223	243.7	223	239.6	223	180	223	222.1	223	2.1	223	210.7
224	253.3	224	218.5	224	243.5	224	239.6	224	179.3	224	221.7	224	6.9	224	210.7
225	253.2	225	218.4	225	244.4	225	239.9	225	179	225	221.5	225	198.7	225	210.9
226	253.1	226	219.6	226	243.7	226	239.6	226	178.7	226	221.6	226	198.5	226	211
227	253.1	227	218.8	227	243.3	227	239.5	227	178	227	221.1	227	198.5	227	210.5
228	252.5	228	219.5	228	243.6	228	239.3	228	177.7	228	220.8	228	198	228	210.6
229	252.5	229	219.1	229	244.1	229	239.1	229	177.3	229	220.6	229	198.5	229	211.3
230	252.5	230	218.4	230	243.1	230	239.2	230	177.1	230	220.3	230	198.9	230	211
231	252	231	218.8	231	243.6	231	239.1	231	176.8	231	219.9	231	198.7	231	211
232	252.1	232	218.1	232	243.6	232	238.8	232	176.6	232	219.7	232	198.3	232	210.3
233	251.8	233	218.2	233	244.2	233	239.2	233	176	233	219.4	233	199.1	233	211.2
234	251.6	234	218.6	234	244.2	234	239.6	234	175.6	234	219.2	234	198	234	211.5
235	251.6	235	217.6	235	243.5	235	239.3	235	175.5	235	218.7	235	198.6	235	211.7
236	251.4	236	218.1	236	244.2	236	239.2	236	175.1	236	218.5	236	199	236	211.2
237	251.8	237	218.3	237	243.9	237	239.3	237	175.2	237	218.3	237	198.6	237	211.3
238	251.9	238	217.4	238	243.3	238	239.6	238	174.6	238	218.4	238	198.9	238	212
239	251.4	239	218.2	239	244.4	239	239.2	239	174.5	239	218	239	199.2	239	211.6
240	251.2	240	218.1	240	242.7	240	239.6	240	174.3	240	218	240	199.2	240	211.7
241	251.3	241	217.9	241	244.4	241	239.4	241	174.2	241	217.5	241	199.3	241	212.6
242	251.3	242	217.6	242	243.9	242	239.5	242	173.7	242	217.3	242	199.7	242	212.2
243	251.7	243	217.3	243	244	243	239.3	243	173.8	243	217.1	243	199.1	243	211.3
244	251.2	244	218.7	244	243.6	244	239.3	244	173.1	244	217.2	244	199.4	244	212.4
245	251.1	245	218.6	245	244.3	245	239.3	245	173.1	245	216.9	245	199.8	245	212.4
246	251.2	246	217.1	246	244	246	239.5	246	172.9	246	216.3	246	199.2	246	212.3
247	251	247	216.3	247	244.4	247	239.3	247	172.9	247	216.6	247	199.8	247	212.7
248	250.7	248	216.4	248	243.6	248	239.7	248	172.8	248	216.2	248	200.1	248	212.4
249	250.9	249	217.1	249	244.3	249	239.6	249	172.4	249	216	249	199.8	249	212.7
250	251.1	250	217.6	250	243.7	250	239.4	250	171.9	250	215.7	250	200.3	250	213.1
251	251.1	251	218.2	251	244	251	239.4	251	171.8	251	215.3	251	200.5	251	213.1
252	251	252	217.5	252	244.2	252	239.4	252	172	252	215.9	252	200.5	252	213.4
253	250.9	253	217.4	253	244	253	239.3	253	171.9	253	215.5	253	200.6	253	213.5
254	251	254	217.7	254	244.2	254	239.4	254	171.7	254	215.3	254	200.2	254	213.5
255	250.6	255	216.1	255	243.8	255	239.7	255	171.3	255	215.1	255	200.8	255	214.3
256	250.5	256	220.7	256	244.2	256	239.5	256	171.1	256	214.3	256	200.5	256	213.6
257	250.4	257	223.7	257	244.3	257	239.5	257	171.2	257	214.7	257	201.1	257	212.9
258	250.6	258	223	258	243.7	258	239.6	258	170.8	258	213.9	258	200.6	258	213.5
259	250.7	259	224	259	243.8	259	239.7	259	171	259	213.8	259	201	259	214.1
260	250.5	260	223.8	260	244.3	260	239.2	260	170.6	260	213.9	260	200.9	260	214.1
261	250.4	261	223.7	261	244.7	261	239.5	261	170.7	261	213.9	261	200.8	261	213.8
262	250.2	262	223	262	243.6	262	239.5	262	170.4	262	213.6	262	201.3	262	214.2
263	250.2	263	218.4	263	244	263	239.4	263	170.7	263	213.3	263	201.4	263	214.1
264	250.1	264	216.5	264	244.1	264	239.7	264	170.4	264	213.4	264	201.1	264	214.7
265	250.4	265	216.5	265	244.5	265	239.4	265	170.3	265	213.5	265	201.5	265	214.3
266	250.4	266	216.9	266	244.8	266	239.5	266	170.2	266	213.4	266	202	266	214.8
267	250.2	267	216.3	267	244.3	267	239.6	267	170.1	267	213.5	267	202.1	267	214.6
268	250.4	268	217.1	268	244.5	268	239.7	268	170.1	268	212.9	268	202.2	268	214.6
269	250.5	269	216.6	269	244.1	269	225.8	269	170	269	213	269	201.7	269	214.3
270	250.6	270	215.7	270	243.8	270	119.6	270	169.6	270	212.8	270	201.7	270	214.9
271	250	271	215.2	271	244.7	271	10.15	271	170	271	212.6	271	201.8	271	214.6
272	250.2	272	215.8	272	244.2	272	0.772	272	170.1	272	212.4	272	202.6	272	214.6
273	250.1	273	215.9	273	244	273	50.66	273	169.8	273	212.5	273	202.5	273	214.3
274	250.4	274	216.2	274	243.4	274	226.1	274	169.5	274	212.2	274	202.4	274	214.9
275	250.5	275	216.3	275	244.1	275	239.4	275	169.7	275	212.4	275	202.8	275	203.2
276	249.9	276	215.2	276	244.2	276	240.6	276	169.8	276	212.4	276	202.8	276	215.6
277	250	277	215.3	277	243.9	277	241	277	169.5	277	212.2	277	203.1	277	217.2
278	250.3	278	214.1	278	244.7	278	241.9	278	169.5	278	212.1	278	203.1	278	217.6
279	249.9	279	214.9	279	244.6	279	242.7	279	169.7	279	212.1	279	203.1	279	219.2
280	250.4	280	215.6	280	244.6	280	243	280	169.3	280	212.2	280	203.1	280	219.9
281	250	281	216.2	281	244	281	244.1	281	169.6	281	211.7	281	203.5	281	220.9
282	250.3	282	215.7	282	224	282	244.5	282	169.8	282	212.1	282	203.5	282	222.3
283	250	283	216.1	283	121.5	283	245.7	283	169.2	283	211.6	283	204	283	223.6
284	249.9	284	214.9	284	9205	284	246.3	284	169.3	284	211.5	284	203.4	284	225.5
285	250.3	285	214.1	285	0.677	285	247.4	285	169.2	285	211.7	285	203.4	285	227.2
286	250	286	215.1	286	78.42	286	248.3	286	169.4	286	211.7	286	203.6	286	228.6
287	250	287	215.2	287	232.2	287	249.4	287	169.3	287	211.5	287	203.6	287	230.2
288	250	288	215.5	288	243.7	288	249.9	288	169.2	288	211.5	288	204	288	231.9
289	249.8	289	215.9	289	245.5	289	251	289	169.4	289	211.3	289	203.6	289	233.2
290	250.1	290	215	290	245.2	290	251.9	290	169.3	290	211	290	204.2	290	233.9
291	250.3	291	215	291	245.5	291	253	291	169.4	291	211.1	291	204.3	291	235.3
292	250.1	292	214.9	292	245.2	292	253.7	292	169.6	292	211	292	205.1	292	236.8
293	250.2	293	215.3	293	245.7	293	254.6	293	169.2	293	211.3	293	204.4	293	238.3
294	250.3	294	215	294	244.7	294	255.2	294	169.3	294	211.1	294	204.4	294	239
295	250.3	295	214.1	295	245.3	295	256	295	169.4	295	211.2	295	204.7	295	239.1
296	250	296	215.2	296	245.7	296	256.8	296	169.4	296	211	296	204.6	296	240.7
297	250	297	215.3	297	246	297	257.7	297	169.4	297	210.7	297	204.8	297	241.4
298	250	298	215.3	298	245.8	298	258.3	298	169.3	298	211	298	204.8	298	242.6
299	250.6	299	215.2	299	245.9	299	259.3	299	169.2	299	210.8	299	204.8	299	243.1
300	250.3	300	214.1	300	245.6	300	259.8	300	169.4	300	211	300	205.1	300	243.5
301	250.4	301	215.1	301	245.6	301	260.4	301	169.2	301	210.6	301	205	301	243.5
302	250	302	215	302	246.1	302	261.2	302	169.6	302	210.5	302	205	302	244.1
303	250	303	214.4	303	245.9	303	261.1	303	169.6	303	210.5	303	205.4	303	244.3
304	249.8	304	214.6	304	245.9	304	262.1	304	169.4	304	210.6	304	205.6	304	244.5
305	250.2	305	214.6	305	245.9	305	262.7	305	169.4	305	210.5	305	205.3	305	244.8
306	250.2	306	214.4	306	245.7	306	262.5	306	169.5	306	210.6	306	205.5	306	244.2
307	250.5	307	215.3	307	246.1	307	263.4	307	169.8	307	210.6	307	205.2	307	245.3
308	250.4	308	214.3	308	246.8	308	263.7	308	169.5	308	210.8	308	205.9	308	244.6
309	250.3	309	215	309	246	309	264	309	169.5	309	210.4	309	205.7	309	245.1
310	250.2	310	214.5	310	246.1	310	264.5	310	169.7	310	210.6	310	205.7	310	245.3
311	250.7	311	214.6	311	245.6	311	264.8	311	169.7	311	210.3	311	205.9	311	245.5
312	250.3	312	214.9	312	246.2	312	264.8	312	170	312	210.5	312	205.7	312	244.5
313	250.2	313	214.5	313	246.4	313	265.2	313	169.5	313	210.7	313	205.4	313	245.7
314	250.4	314	214.4	314	245.9	314	265.5	314	169.7	314	210.5	314	205.8	314	245.9
315	249.9	315	215.1	315	246.2	315	265.6	315	170	315	210.5	315	205.7	315	245.5
316	250.6	316	213.4	316	245.9	316	266.1	316	170.1	316	210.6	316	206.2	316	245.8
317	250.2	317	214.9	317	246	317	266.5	317	169.9	317	210.6	317	206.2	317	246.1
318	250.4	318	214.5	318	246.2	318	266.7	318	169.8	318	210.7	318	206.6	318	245.7
319	250.1	319	213.6	319	246.5	319	266.6	319	169.9	319	210.3	319	206.6	319	245.7
320	250.6	320	213.9	320	246	320	267	320	169.9	320	210.6	320	206.3	320	246.1
321	250.2	321	213.8	321	245.3	321	267	321	169.9	321	210.4	321	206.7	321	245.5
322	250.7	322	213.5	322	246.7	322	267.7	322	170	322	210.2	322	207	322	245.3
323	250.4	323	213.6	323	246.1	323	267.9	323	170	323	210.6	323	206.8	323	246.2
324	250.9	324	213.1	324	246.2	324	267.6	324	169.6	324	210.4	324	206.8	324	246.3
325	250.4	325	214	325	246	325	268.3	325	169.9	325	210.2	325	206.6	325	246.6
326	240.3	326	214.5	326	245.9	326	268	326	170.1	326	210.5	326	207	326	246.2
327	50.8	327	212.4	327	246.5	327	268.1	327	170.1	327	210.3	327	207	327	246.3
328	3721	328	213.7	328	246.3	328	267.7	328	170	328	210.1	328	207	328	246
329	0.248	329	213.9	329	246.2	329	268.6	329	170.2	329	210.2	329	207.1	329	246.1
330	-0.011	330	214.2	330	246.3	330	268.7	330	170	330	210.3	330	88.64	330	246.3
331	0.521	331	214.5	331	246.1	331	268.7	331	170.2	331	210.5	331	8517	331	246.5
332	210	332	213.4	332	246.2	332	268.6	332	170.4	332	210.4	332	0.625	332	246.3
333	248.2	333	212.3	333	246.5	333	268.6	333	121	333	210.2	333	0.025	333	246.5
334	251.9	334	212.9	334	246.4	334	268.9	334	21.5	334	188.3	334	125.8	334	246.6
335	252.5	335	212.9	335	246.9	335	268.4	335	1538	335	97.58	335	202.5	335	246.5
336	253	336	212.5	336	246.4	336	268.9	336	0.062	336	7254	336	208.9	336	246.5
337	253.5	337	213.7	337	246.3	337	268.8	337	-0.047	337	0.482	337	210	337	246.5
338	254.1	338	213.8	338	246.1	338	268.4	338	45.95	338	-0.014	338	210.7	338	246.4
339	255.2	339	213.1	339	246.3	339	269	339	163.4	339	121.1	339	211.9	339	246.5
340	255.9	340	213.1	340	246.3	340	269.4	340	173	340	205	340	212.9	340	245.9
341	256.6	341	213	341	246	341	268.9	341	174.9	341	212.2	341	214.4	341	246.9
342	257.9	342	212.4	342	246.4	342	269.2	342	176.5	342	213.9	342	215.9	342	246.8
343	258.1	343	213.1	343	246.2	343	269.3	343	178.6	343	215.3	343	217.3	343	246.8
344	258.8	344	212.8	344	246.4	344	269.3	344	180.5	344	216.8	344	218.9	344	246.6
345	259.5	345	212.1	345	246.9	345	269.1	345	182.8	345	218.5	345	220.8	345	246.1
346	260.4	346	212.9	346	247	346	268.5	346	184.7	346	220.3	346	222.6	346	246.6
347	261	347	212.4	347	246.9	347	269.1	347	187.2	347	222.3	347	224.2	347	246.2
348	261.3	348	213	348	246.5	348	269.1	348	189.7	348	224.6	348	225.5	348	246.6
349	262.1	349	212.5	349	246.7	349	269.2	349	192	349	226.4	349	226.1	349	246.7
350	262.4	350	212.5	350	246.5	350	269.5	350	194.7	350	228.7	350	228.1	350	246.7
351	263.2	351	212	351	246.6	351	269.3	351	196.9	351	231	351	229.9	351	246.8
352	263.3	352	213	352	246.7	352	269.6	352	199.4	352	232.9	352	230.9	352	246.5
353	263.6	353	212.9	353	246.1	353	269.8	353	201.8	353	234.7	353	231.7	353	247
354	264.3	354	213.5	354	246.8	354	269.6	354	204	354	236.5	354	232.7	354	246.2
355	264.9	355	212.4	355	246.3	355	269.7	355	206.2	355	238.5	355	234.4	355	246.4
356	264.9	356	147.2	356	246.8	356	269.5	356	208.3	356	240.2	356	235.7	356	246.4
357	265.1	357	24.58	357	246.7	357	269.4	357	210.5	357	241.8	357	235.9	357	246.8
358	265.5	358	1839	358	246.9	358	269.5	358	211.9	358	243.3	358	236.6	358	246.7
359	265.9	359	0.111	359	246.3	359	269.5	359	214.1	359	244.8	359	237.2	359	246.4
360	266.2	360	0.044	360	246.7	360	270	360	215.9	360	246.4	360	238	360	246.1
361	266.5	361	184.2	361	247.1	361	269.6	361	217.4	361	247.7	361	237.7	361	246.6
362	266.5	362	210	362	246.7	362	269.6	362	219.2	362	248.9	362	238.6	362	246.5
363	266.7	363	212.6	363	246.7	363	269.8	363	220.3	363	249.8	363	238.9	363	246.6
364	267.3	364	213.6	364	246.4	364	269.9	364	221.5	364	251.1	364	239.3	364	247
365	267.5	365	214.8	365	246.1	365	269.8	365	222.9	365	251.8	365	239.2	365	246.9
366	267.5	366	215.4	366	246.6	366	270.3	366	223.9	366	252.8	366	239.7	366	246.7
367	267.5	367	216.5	367	246.9	367	269.9	367	225.4	367	253.4	367	239.6	367	247
368	267.7	368	217.2	368	246.7	368	270	368	226	368	254.1	368	239.9	368	247.1
369	268.2	369	219.1	369	247.1	369	270.1	369	226.8	369	254.7	369	239.7	369	247
370	268.1	370	220	370	246.8	370	270	370	227.7	370	255.5	370	240.1
371	268.2	371	220.8	371	246.9	371	270.2	371	229.3	371	256.3	371	240.1
372	267.9	372	221.7	372	246.7	372	270	372	229.6	372	256.6	372	240.3
373	268.4	373	221.6	373	246.6	373	269.8	373	230.1	373	257.3	373	240.2
374	268.5	374	223.5	374	246.4	374	270.1	374	230.8	374	257.4	374	240.5
375	268.9	375	224.1	375	247.2	375	270.1	375	231.6	375	258.3	375	240.8
376	268.8	376	224.7	376	246.8	376	270.3	376	232.4	376	258.7	376	240.4
377	269.1	377	225	377	247.1	377	270.1	377	232.6	377	259	377	241
378	268.5	378	225.9	378	246.5	378	270.4	378	233	378	259.3	378	241
379	268.8	379	228.1	379	246.4	379	270	379	233.7	379	259.6	379	241.1
380	269.3	380	228.6	380	247	380	270.4	380	234.3	380	259.7	380	240.5
381	269.1	381	229.6	381	247	381	270.6	381	234.8	381	260.2	381	240.1
382	269.3	382	230.1	382	246.9	382	270.3	382	235.1	382	260.4	382	240.9
383	268.9	383	230.1	383	247.1	383	269.9	383	235	383	260.3	383	241.2
384	269.5	384	231.3	384	247	384	270.3	384	235.8	384	260.8	384	241.1
385	269.8	385	232.2	385	247.4	385	270.5	385	236	385	261	385	240.6
386	269.4	386	233.9	386	247.8	386	270	386	236.1	386	261.4	386	241.3
387	269.5	387	233.6	387	247	387	270.5	387	236.6	387	261.5	387	241.2
388	269.7	388	236	388	247.3	388	270.3	388	236.9	388	262	388	241
389	269.9	389	234.6	389	247.2	389	270.2	389	237	389	261.9	389	240.9
390	269.8	390	234.7	390	247.4	390	270.7	390	237.2	390	262	390	241.5
391	269.9	391	235	391	246.9	391	270.5	391	237.8	391	262.1	391	241.7
392	270.2	392	236.5	392	247	392	270.2	392	237.9	392	262.3	392	241
393	270.2	393	237.3	393	246.7	393	270.2	393	237.7	393	262.9	393	241.4
394	270.2	394	238.2	394	247.1	394	270.1	394	237.9	394	262.8	394	241.5
395	270.4	395	238.1	395	247.2	395	270.5	395	238.1	395	262.5	395	241.5
396	270.1	396	239.2	396	247.2	396	270.2	396	238.4	396	262.9	396	241.3
397	270.5	397	239	397	247.2	397	270.7	397	238.7	397	263	397	241.1
398	270.4	398	239.6	398	247.3	398	270.6	398	239	398	262.9	398	241.2
399	270.5	399	240	399	247.1	399	270.4	399	239.1	399	263.1	399	242.1
400	270.6	400	240.8	400	246.8	400	270.3	400	239.1	400	263.3	400	242
401	270.7	401	240.3	401	246.8	401	270.2	401	239.2	401	263.2	401	241.4
402	270.8	402	241.8	402	247.5	402	270.6	402	239.3	402	263.4	402	241
403	271	403	240.6	403	246.8	403	270.8	403	239.8	403	263.3	403	241.4
404	270.7	404	242.6	404	246.4	404	270	404	239.7	404	263.4	404	241.8
405	271.1	405	242.6	405	246.9	405	270.3	405	239.6	405	263.9	405	241.6
406	270.9	406	242.5	406	247.4	406	270.6	406	239.9	406	263.8	406	241.9
407	271.1	407	243	407	247	407	270.4	407	240	407	263.8	407	241.8
408	271.3	408	243.7	408	247	408	270.4	408	240.4	408	264.2	408	241.9
409	271.1	409	242.9	409	246.2	409	270.1	409	240	409	264	409	241.7
410	271.3	410	243.1	410	246.9	410	270.8	410	240.3	410	264	410	242.1
411	271.1	411	242.7	411	247	411	270.5	411	240.5	411	264.4	411	241.5
412	271.3	412	244.1	412	247.5	412	270.8	412	240.7	412	263.9	412	241.5
413	271.6	413	244.8	413	247.2	413	270.7	413	240.6	413	264.4	413	242.3
414	271.6	414	245.1	414	247.1	414	270.3	414	240.7	414	264.3	414	241.8
415	271.4	415	244.8	415	246.9	415	270.5	415	240.8	415	264.4	415	241.8
416	271.8	416	244.7	416	247	416	270.5	416	241.2	416	264.3	416	241.4
417	271.4	417	245.9	417	247.1	417	270.5	417	240.9	417	264.7	417	241.7
418	271.6	418	246.3			418	270.4	418	240.8	418	264.5	418	242.4
419	271.8	419	245.9			419	270.4	419	240.9	419	264.7	419	242.4
420	271.7	420	245.1			420	270.6	420	241.1	420	264.9	420	242
421	272.1	421	247.7			421	270.8	421	241.4	421	264.6	421	242.2
422	271.8	422	247.2			422	270.5	422	241	422	264.8	422	242
423	272.1	423	247			423	270.7	423	241.4	423	264.6	423	242.2
424	271.8	424	246.6			424	270.8	424	241.4	424	265	424	241.8
425	271.9	425	247.2			425	270.5	425	241.5	425	265.1	425	242.2
426	272	426	247.3			426	270.8	426	242.1	426	265.1	426	241.9
427	271.9	427	247.7			427	270.7	427	241.9	427	265.2	427	241.8
428	272.3	428	246			428	271	428	241.8	428	265	428	242.3
429	272.1	429	247.5			429	270.7	429	241.7	429	265.3	429	242.2
430	272.1	430	247.1			430	270.9	430	241.9	430	265.4	430	242.3
431	272.4	431	247			431	270.5	431	242.2	431	265.2	431	242.4
432	272.4	432	248			432	271	432	242.1	432	265.1	432	242.1
433	272.6	433	247.8			433	270.7	433	242.1	433	265.6	433	241.6
434	272.3	434	247.8			434	271	434	242.4	434	265.5	434	241.8
435	272.4	435	249.4			435	271.1	435	242.3	435	265.5	435	242.2
436	272.3	436	248.5			436	270.7	436	242.2	436	265.6	436	242.5
437	272.5	437	247.8			437	270.7	437	242.7	437	265.3	437	241.8
438	272.6	438	248.1			438	270.9	438	242.7	438	265.4	438	242.7
439	272.2	439	249.4			439	270.9	439	242.6	439	265.5	439	242.4
440	272.7	440	248.8			440	271	440	242.3	440	265.6	440	242.1
441	272.8	441	248.3			441	271.3	441	242.4	441	265.9	441	242
442	272.4	442	248.2			442	270.5	442	242.7	442	265.7	442	242.2
443	272.6	443	247.6			443	271	443	242.9	443	265.8	443	242.1
444	272.4	444	249.6					444	243.1	444	266.1	444	241.9
445	272.9	445	248.9					445	243	445	266.2	445	242
446	273.1	446	249.2					446	243	446	266.1	446	241.7
447	273	447	249.4					447	243.1	447	266.2	447	241.8
448	273	448	250.3					448	243	448	265.9	448	242.3
449	272.8	449	248.8					449	243	449	266	449	242.1
450	273.1	450	250.1					450	243.2	450	266.1	450	242.2
451	273	451	249.5					451	243.1	451	266	451	242.2
452	273.3	452	249.6					452	243.1	452	265.9	452	242.1
453	272.9	453	249.5					453	243.3	453	266.1	453	242.1
454	273.6	454	248.6					454	243.5	454	266.1	454	242.2
455	273.3	455	250.2					455	243.1	455	266.2	455	242.4
456	273.5	456	250.4					456	243.1	456	266.5	456	242.3
457	273.6	457	250					457	243.7	457	266.3	457	242.6
458	273.5	458	250					458	243.4	458	266.4	458	242.6
459	273.6	459	250.3					459	243.4	459	266.6	459	242.2
460	273.2	460	250.4					460	243.5	460	266.6	460	242.1
461	273.4	461	250.3					461	243.5	461	266.6	461	242.2
462	273.6	462	250.2					462	244	462	266.3	462	242.1
463	273.8	463	250.4					463	243.8	463	266.3	463	241.7
464	273.8	464	249.5					464	243.5	464	266.2
465	273.6	465	250.8					465	243.8	465	266.8
466	273.7	466	250.8					466	243.8	466	266.7
467	273.9	467	250.4					467	243.9	467	266.5
468	273.8	468	249.8					468	244.1	468	266.8
469	273.8	469	250.6					469	244.1	469	266.5
470	273.7	470	251.1					470	244.1	470	266.7
471	274	471	250.6					471	244.1	471	266.9
472	274.1	472	250.3					472	244.1	472	266.7
473	274	473	250.3					473	243.9	473	266.9
474	274	474	251.2					474	244.3	474	266.9
475	274.1	475	250					475	244.1	475	266.8
476	274.3	476	251.6					476	244.2	476	267
477	274	477	250.8					477	244.4	477	267.1
478	274	478	251.9					478	244.1	478	266.9
479	274.4	479	251.8					479	244.2	479	267
480	274.5	480	251.5					480	244.5	480	267.1
481	274.2	481	251.3					481	244.7	481	266.8
482	274.3	482	249.5					482	244.4	482	267.2
483	274.2	483	252.1					483	244.5	483	266.9
484	274.4	484	251.2					484	244.7	484	266.9
485	274.5	485	251.8					485	244.9	485	267.1
486	274.4	486	250.9					486	244.7	486	267
487	274.4	487	251.3					487	244.4	487	267
488	274.4	488	251.7					488	244.5	488	267
489	274.3	489	251.2					489	244.5	489	267.2
490	274.7	490	251.2					490	244.5	490	267.3
491	274.5	491	250.7					491	244.9	491	267.4
492	274.8	492	250.9					492	244.8	492	267.6
493	274.7	493	252.3					493	244.8	493	267.4
494	274.7	494	250.4					494	244.5	494	267.3
495	274.7	495	252.1					495	244.6	495	267.4
496	275.2	496	251					496	244.9	496	267.3
497	274.9	497	251.4					497	244.9	497	267.3
498	274.6	498	253.2					498	244.9	498	267.4
499	274.7	499	251.1					499	244.9	499	267.2
500	274.8	500	252.5					500	244.9	500	267.3
501	275.3	501	252					501	245.2	501	267.4
502	275.3	502	251.2					502	245.3	502	267.2
503	275.2	503	250.5					503	245	503	267.1
504	275.2	504	251.8					504	245.2	504	267.5
505	275.2	505	252.2					505	245.3	505	267.7
506	275.5	506	252.2					506	245	506	267.6
507	275	507	251.2					507	245.4	507	267.5
508	275.2	508	252					508	91.2	508	267.4
509	275.3	509	252.4					509	6813	509	267.6
510	275.4	510	250.9					510	0.45	510	267.6
511	275.2	511	252.8					511	-0.024	511	267.6
512	275.6	512	252.2					512	59.93	512	267.5
513	275.7	513	253.7					513	231.9	513	267.9
514	275.4	514	252.5					514	244.2	514	267.6
515	275.4	515	252.3					515	245.4	515	267.6
516	275.5	516	253.1					516	245.4	516	267.5
517	275.3	517	253.8					517	245.1	517	267.4
518	275.6	518	253.2					518	245.4	518	267.7
519	275.3	519	251.9					519	245.5	519	267.5
520	275.6	520	252.1					520	245.7	520	267.8
521	275.4	521	252.6					521	245.4	521	267.7
522	275.5	522	252.5					522	245.6	522	267.6
523	275.6	523	251.5					523	245.5	523	267.7
524	275.7	524	251.8					524	245.9	524	268
525	275.9	525	253.9					525	245.8	525	268
526	275.8	526	252.5					526	246.1	526	267.8
527	276.1	527	252.1					527	245.8	527	267.8
528	276	528	252.4					528	245.6	528	267.8
529	276.2	529	252.5					529	245.6	529	267.9
530	276	530	252.9					530	245.8	530	267.6
531	276	531	251.5					531	245.8	531	267.8
532	275.9	532	253.4					532	246	532	267.9
533	275.9	533	253.5					533	246.2	533	267.8
534	275.8	534	254					534	246	534	267.9
535	276	535	253.2					535	246.2	535	267.8
536	276	536	253.4					536	246.2	536	268.2
537	275.9	537	252.4					537	246	537	268.1
538	276.1	538	251.9					538	246.2	538	268.3
539	276.1	539	252.4					539	246.1	539	267.9
540	275.8	540	253.8					540	246.2	540	267.9
541	276	541	252.9					541	246.3	541	268
542	276.2	542	252.7					542	246.5	542	267.9
543	276.4	543	253.2					543	246.3	543	268.2
544	276.5	544	252.4					544	246.3	544	268.2
545	276.6	545	252.3					545	246.3	545	268.3
546	276.6	546	253.9					546	246.2	546	268.2
547	276.6	547	253.1					547	246.2	547	268.1
548	276.6	548	252.9					548	246.4	548	267.8
549	276.6	549	252.6					549	246.5	549	268.4
550	276.7	550	254.4					550	246.4	550	268.3
551	217.8	551	253.1					551	246.3	551	268.2
552	54.97	552	252.6					552	246.5	552	268.4
553	4033	553	253.1					553	246.6	553	268
554	0.264	554	252.8					554	246.8	554	268.3
555	-0.015	555	253.8					555	246.7	555	268.5
556	-0.036	556	252.5					556	246.5	556	268.4
557	140	557	252.6					557	246.9	557	268.3
558	246.3	558	253.6					558	246.7	558	268.3
559	252.7	559	254.4					559	246.6	559	268.3
560	251.9	560	251.9					560	246.9	560	268.1
561	251.2	561	253.2					561	246.5	561	268.3
562	250.1	562	253.9					562	246.6	562	268.5
563	249.3	563	253.1					563	246.4	563	268.6
564	248.5	564	253.5					564	246.7	564	268.3
565	247.9	565	253.6					565	246.8	565	268.5
566	247.2	566	253.3					566	246.8	566	268.3
567	247.2	567	252.7					567	246.9	567	268.8
568	246.5	568	253.8					568	246.7	568	268.3
569	246.2	569	252.1					569	247	569	268.4
570	246.1	570	252.1					570	247	570	268.7
571	245.8	571	252.7					571	246.9	571	268.2
572	245.5	572	254.1					572	246.9	572	268.4
573	244.9	573	253.9					573	246.8	573	268.7
574	245.1	574	252.6					574	246.8	574	268.2
575	245	575	253.1					575	247.1	575	243.7
576	244.7	576	253.5					576	247	576	94.91
577	244.8	577	254					577	247.2	577	7009
578	244.6	578	253.4					578	247.2	578	0.465
579	244.4	579	253					579	247.3	579	118.6
580	244.3	580	252.1					580	247	580	257.6
581	244.2	581	253.3					581	246.8	581	267.7
582	244.2	582	253.2					582	247.2	582	268.7
583	244	583	253.8					583	247.2	583	268.6
584	244	584	253.3					584	247.1	584	268.5
585	243.9	585	252.4					585	247.2	585	268.6
586	243.7	586	253.9					586	247.4	586	268.8
587	243.9	587	254.4					587	247.2	587	268.7
588	243.8	588	254.5					588	247	588	268.8
589	243.6	589	254.9					589	247.7	589	268.5
590	243.5	590	252.8					590	247.5	590	268.7
591	243.8	591	253.7					591	247.6	591	269
592	243.7	592	254					592	247.5	592	268.7
593	243.5	593	253.7					593	247.3	593	268.9
594	243.2	594	254					594	247	594	268.7
595	243.8	595	253.7					595	247.6	595	269
596	243.4	596	253.9					596	247.5	596	268.8
597	243.7	597	253.9					597	247.4	597	268.9
598	243.8	598	253.1					598	247.2	598	269.1
599	243.7	599	254.4					599	247.4	599	269
600	243.6	600	253.9					600	247.5	600	269
601	243.6	601	254.7					601	247.7	601	268.9
602	243.9	602	253.2					602	247.3	602	269
603	243.7	603	254					603	247.3	603	268.9
604	243.5	604	253.7					604	247.8	604	268.9
605	243.7	605	252.7					605	247.8	605	269
606	243.7	606	254.3					606	247.6	606	269.2
607	243.8	607	252.8					607	247.8	607	269
608	243.7	608	252.7					608	248.1	608	269.2
609	244	609	254.2					609	247.8	609	269.1
610	243.9	610	255.6					610	247.9	610	268.9
611	243.8	611	253.4					611	247.9	611	269.1
612	243.8	612	255.5					612	247.8	612	269
613	243.7	613	252.7					613	247.8	613	269.3
614	244.1	614	253.6					614	248	614	269.1
615	243.9	615	254.2					615	247.9	615	269.2
616	243.8	616	253					616	247.8	616	268.9
617	243.9	617	254.8					617	248	617	269.1
618	244.1	618	254					618	247.7	618	269.5
619	243.7	619	252.9					619	248	619	269.2
620	244.1	620	254.3					620	248	620	269.2
621	244.1	621	253.7					621	247.8	621	269.3
622	243.8	622	254.2					622	248.1	622	269.6
623	244.3	623	254.1					623	248.1	623	269.1
624	244.1	624	254.1					624	248.1	624	269.3
625	244.3	625	254.8					625	247.8	625	269.5
626	244.2	626	253.5					626	247.8	626	269.3
627	244.3	627	253.8					627	248	627	269.6
628	244.2	628	254.5					628	248	628	269.4
629	244.3	629	255.5					629	248	629	269.2
630	244.3	630	253.1					630	248.1	630	269.5
631	244.4	631	254.9					631	248.1	631	269.2
632	244.3	632	253.2					632	248.4	632	269.5
633	244.2	633	254.7					633	248.2	633	269.5
634	244.3	634	253.8					634	248.3	634	269.3
635	244.6	635	253.6					635	248.2	635	269.3
636	244.6	636	252.7					636	248.2	636	269.4
637	244	637	253.9					637	248.1	637	269.5
638	244.3	638	254.4					638	248.1	638	269.7
639	244.1	639	253.2					639	248.2	639	269.5
640	244	640	252.9					640	248.1	640	269.9
641	244	641	253.7					641	248.3	641	269.5
642	244.4	642	254.3					642	248.3	642	269.8
643	244.5	643	254					643	248.2	643	269.5
644	244.4	644	253.1					644	248.5	644	269.5
645	244.3	645	254.1					645	248.3	645	269.6
646	244.4	646	253.4					646	248.4	646	269.5
647	244.6	647	253.2					647	248.5	647	269.3
648	244.4	648	253.7					648	248.5	648	269.5
649	244.6	649	253					649	248.7	649	269.3
650	244.5	650	253.6					650	248.7	650	269.8
651	244.8	651	253.7					651	248.7	651	269.6
652	244.7	652	254.4					652	248.6	652	269.6
653	244.6	653	253.5					653	248.5	653	269.8
654	244.7	654	252.5					654	248.9	654	269.7
655	244.7	655	252.4					655	248.5	655	269.8
656	244.7	656	254.1					656	248.6	656	269.7
657	244.9	657	253.3					657	248.6	657	269.7
658	244.9	658	253.8					658	248.5	658	269.9
659	244.6	659	254.6					659	248.4	659	269.8
660	244.7	660	255.6					660	248.7	660	269.8
661	244.8	661	252					661	248.8	661	269.7
662	244.9	662	253.1					662	248.6	662	270
663	244.9	663	198.2					663	248.9	663	269.7
664	244.8	664	36.98					664	248.6	664	270
665	244.9	665	2716					665	248.8	665	269.6
666	244.8	666	0.182					666	248.7	666	269.8
667	245.1	667	84.56					667	248.9	667	269.7
668	245.1	668	242.8					668	249	668	269.8
669	245.3	669	253.8					669	248.7	669	269.7
670	245.2	670	253.8					670	249	670	270
671	244.6	671	254.6					671	248.6	671	269.8
672	245.2	672	253.3					672	248.4	672	270
673	245.3	673	254.8					673	248.7	673	269.6
674	245.1	674	255.5					674	249.1	674	270.1
675	245.3	675	255.3					675	249.1	675	269.8
676	244.8	676	254.5					676	249.1	676	269.9
677	244.9	677	253.9					677	248.9	677	269.9
678	245.1	678	255.5					678	249.1	678	270
679	244.9	679	254					679	249.1	679	269.9
680	245.5	680	255					680	249.1	680	269.9
681	245.4	681	254.7					681	248.9	681	269.8
682	245.2	682	254.9					682	249	682	270.2
683	245.4	683	255.2					683	249.1	683	270.1
684	245.3	684	254.6					684	249.1	684	270.1
685	245.5	685	254.2					685	248.9	685	270.1
686	245.2	686	253.8					686	248.8	686	270.2
687	245.4	687	254.8					687	249.2	687	270.3
688	245.7	688	254.7					688	249.2	688	270
689	245.4	689	253.3					689	249.1	689	270.1
690	245.4	690	254.2					690	249.2	690	270.2
691	245.5	691	253.3					691	249.5	691	270.1
692	245.4	692	253.3					692	249.6	692	269.9
693	245.1	693	255.5					693	249.3	693	270.1
694	245.6	694	254.8					694	249.3	694	270
695	245.6	695	255.5					695	249.5	695	270.4
696	245.4	696	254.2					696	249.3	696	270.2
697	245.5	697	253.9					697	249.3	697	270.4
698	245.5	698	253.8					698	249.1	698	270.2
699	245.6	699	254.3					699	249.4	699	270.3
700	245.6	700	253.6					700	249.4	700	270.5
701	245.9	701	255.2					701	249.5	701	270.3
702	245.8	702	255					702	249.4	702	270.3
703	245.6	703	253.8					703	249.4	703	270.3
704	245.5	704	254					704	249.4	704	270
705	245.6	705	254.2					705	249.4	705	270.3
706	246	706	254.5					706	249.5	706	270.4
707	245.9	707	253.8					707	249.7	707	270.4
708	246	708	254.7					708	249.5	708	270.3
709	245.6	709	254.7					709	249.5	709	270.4
710	245.5	710	253.9					710	249.5	710	270.4
711	245.8	711	253.7					711	249.7	711	270.3
712	246	712	254.7					712	249.6	712	270.3
713	246.2	713	255					713	249.5
714	246	714	254.6					714	249.5
715	245.9	715	253.3					715	249.8
716	246.1	716	254.4					716	249.8
717	246	717	255.4					717	249.8
718	245.9	718	254					718	249.7
719	246.1	719	253					719	249.7
720	245.9	720	253.4					720	249.9
721	246.1	721	254.3					721	249.7
722	246	722	255					722	249.8
723	245.9	723	254.1					723	249.9
724	246.2	724	254.1					724	249.8
725	246.2	725	253.7					725	249.8
726	246.2	726	253.1					726	250.1
727	246.2	727	252.8					727	249.8
728	246.3	728	253.2					728	249.8
729	245.8	729	254.2					729	250
730	246.2	730	254.2					730	250.1
731	246.3	731	253.3					731	250.1
732	246.8	732	253.7					732	250.1
733	246.5	733	254.5					733	250
734	246.3	734	254					734	249.8
		735	254					735	250.3
		736	253.6					736	250
		737	253.7					737	250.2
		738	253.7					738	250
		739	255					739	250
		740	253.6					740	250
		741	254					741	250
		742	253.4					742	250
		743	253.5					743	250.2
		744	252.8					744	250.1
		745	253.7					745	250.1
		746	253.8					746	249.8
		747	253.3					747	249.9
		748	253					748	250.1
		749	253.8					749	250.3
		750	253.8					750	250.5
		751	254.1					751	250.1
		752	253.5					752	250.4
		753	252.6					753	250.4
		754	253.5					754	250
		755	253.9					755	250.3
		756	253.3					756	250
		757	252.6					757	250.1
		758	252.9					758	250.3
								759	250.1
								760	250
								761	250.5
								762	250.5
								763	250.6
								764	250.5
								765	250.8
								766	250.4
								767	250.8
								768	250.5
								769	250.8
								770	250.6
								771	250.6
								772	250.7
								773	250.6
								774	250.7
								775	250.5
								776	250.7
								777	250.7
								778	250.7
								779	250.7
								780	250.6
								781	250.8
								782	250.9
								783	251.3
								784	250.8
								785	251
								786	250.7
								787	250.3
								788	251.1
								789	250.9
								790	251.2
								791	251
								792	251
								793	251
								794	251.2
								795	251
								796	251.2
								797	251.3
								798	251.1
								799	251.2
								800	251.1
								801	251.2
								802	251.1
								803	251
								804	251.1
								805	251.1
								806	251.2
								807	251.2
								808	251.5
								809	251.4
								810	251.3
								811	251.3
								812	251.2
								813	251.2
								814	251.2
								815	251.5
								816	251.3
								817	251.3
								818	251.4
								819	251.7
								820	251.6
								821	251.4
								822	251.4
								823	251.5
								824	251.6
								825	251.6
								826	251.5
								827	251.4
								828	251.7
								829	251.4
								830	251.3
								831	251.6
								832	251.6
								833	251.4
								834	251.7
								835	251.4
								836	251.9
								837	251.7
								838	251.8
								839	251.7
								840	251.5
								841	251.6
								842	252.1
								843	251.8
								844	251.9
								845	251.7
								846	251.6
								847	251.8
								848	251.6
								849	251.8
								850	252
								851	252.1
								852	252
								853	251.9
								854	251.8
								855	252
								856	251.9
								857	252
								858	251.9
								859	252.1
								860	251.8
								861	251.9
								862	252
								863	252.1
								864	252.1
								865	252
								866	252.3
								867	252.2
								868	252.2
								869	252.1
								870	252.4
								871	252.2
								872	252.2
								873	252.1
								874	251.9
								875	252.1
								876	252
								877	252.3
								878	252.5

## Sheet: READ ME
Safranine fluorescence over time. Data are recorded upon stabilization of the signal at baseline, after ATP, and after oligomycin. Four biological replicates.
