# Supplementary material for: IF1 is a cold-regulated switch of ATP synthase hydrolytic activity to support thermogenesis in brown fat
Source: EMBO J. 2024 Sep 16;43(21):6. doi: 10.1038/s44318-024-00215-0 (PMC11535227; doi:10.1038/s44318-024-00215-0)
Supplement: Supplementary file 3 — Source data Fig. 1 [file 44318_2024_215_MOESM3_ESM.zip › Figure 1 38/1D/Representative trace safranine.xlsx]

## Sheet: DATA
Time	Room temp	Cold exp
0	100	100
1	98.4879	100
2	97.7115	100.111
3	97.0985	100.037
4	96.935	100.221
5	96.649	100.111
6	96.8533	100.258
7	96.8124	100.221
8	96.6081	100.258
9	96.7307	99.9262
10	96.6898	100.295
11	96.8124	100.147
12	96.8942	100.479
13	96.8942	100.369
14	97.0985	100.295
15	97.2619	100.258
16	97.2211	100.332
17	97.3437	100.442
18	97.548	100.442
19	97.2619	100.369
20	97.5071	100.479
21	97.5889	100.442
22	97.7115	100.369
23	97.8749	100.59
24	97.7115	100.406
25	97.8341	100.553
26	97.8749	100.516
27	97.9158	100.59
28	97.6706	100.479
29	98.161	100.59
30	98.0793	100.701
31	98.1201	100.479
32	98.2428	100.627
33	98.0793	100.848
34	98.2019	100.737
35	98.4062	100.442
36	98.4879	100.516
37	98.4471	100.737
38	98.6923	100.885
39	98.6923	100.664
40	98.8557	100.774
41	98.7331	100.664
42	98.5697	100.553
43	98.8557	100.553
44	98.9375	100.59
45	98.8149	100.627
46	98.9783	100.701
47	98.774	100.701
48	98.774	100.701
49	98.9783	100.811
50	99.1827	100.774
51	99.0192	100.848
52	99.1827	100.885
53	99.0601	100.701
54	99.3053	100.848
55	99.3461	100.885
56	99.3461	100.811
57	99.387	100.553
58	99.2644	100.959
59	99.3053	101.032
60	99.3053	101.069
61	99.3053	100.848
62	99.5096	101.143
63	99.2235	100.774
64	99.5505	100.996
65	99.6731	100.848
66	99.6731	100.922
67	99.5096	100.922
68	99.6322	101.18
69	99.7139	101.069
70	99.7139	101.069
71	99.7139	101.18
72	99.7957	101.106
73	99.6731	101.18
74	99.8365	101.069
75	99.8365	101.106
76	99.9183	101.18
77	99.9591	101.069
78	99.9183	101.069
79	100.041	101.254
80	100.082	101.18
81	100.082	101.254
82	100.082	101.291
83	99.9591	101.327
84	100.163	101.143
85	100.041	101.254
86	100.082	101.401
87	100.163	101.364
88	100.368	101.401
89	100.286	101.401
90	100.204	101.401
91	100.286	101.327
92	100.409	101.438
93	100.082	101.291
94	100.409	101.18
95	100.49	101.364
96	100.204	101.364
97	100.368	101.291
98	100.45	101.438
99	100.409	101.217
100	100.368	101.401
101	100.327	101.291
102	100.409	101.401
103	100.327	101.217
104	100.163	101.401
105	100.613	101.512
106	100.45	101.364
107	100.531	101.475
108	100.613	101.549
109	100.776	101.438
110	100.613	101.438
111	100.613	101.622
112	100.572	101.549
113	100.613	101.549
114	100.899	101.549
115	100.817	101.696
116	100.654	101.696
117	100.776	101.585
118	100.776	101.659
119	100.572	101.585
120	100.613	101.475
121	100.776	101.844
122	100.94	101.77
123	100.94	101.733
124	100.776	101.696
125	101.022	101.844
126	100.899	101.659
127	100.776	101.77
128	100.736	101.585
129	101.022	101.844
130	100.858	101.77
131	100.858	101.659
132	100.899	101.844
133	100.899	101.696
134	101.022	101.844
135	101.022	101.659
136	100.94	101.991
137	100.899	101.733
138	101.144	101.807
139	100.899	102.139
140	101.103	102.065
141	100.94	101.659
142	101.062	101.954
143	69.96322*	101.88
144	9.861054*	101.88
145	706.9881*	101.991
146	0.031876*	101.807
147	32.41929*	101.954
148	93.87	102.028
149	98.4879	102.102
150	98.8149	101.88
151	98.8149	101.844
152	98.2428	101.917
153	98.0384	102.028
154	97.7115	101.917
155	97.6298	102.175
156	97.1393	102.028
157	96.5672	101.991
158	96.0768	102.102
159	95.7908	102.212
160	95.5864	102.102
161	95.1369	102.028
162	94.4013	102.249
163	94.1152	97.23451*
164	93.584	38.71681*
165	92.8893	2927.36*
166	92.4397	0.208702*
167	91.9493	29.72345*
168	91.4181	93.5472
169	91.0094	98.3407
170	90.4373	98.7094
171	89.9877	98.7832
172	89.4973	98.6726
173	89.0478	98.6357
174	88.4348	98.6726
175	87.9444	98.4145
176	87.6175	98.5619
177	86.9636	98.4145
178	86.4732	98.3038
179	86.0237	98.1932
180	86.0237	98.1563
181	85.2472	97.8982
182	84.7977	97.7507
183	84.4299	97.7876
184	83.8578	97.8614
185	83.776	97.7507
186	83.1222	97.5664
187	82.9179	97.4189
188	82.6727	97.3451
189	82.264	97.1239
190	81.7327	96.8658
191	81.3649	96.8289
192	81.1197	96.7552
193	80.7519	96.7183
194	80.2615	96.6445
195	80.1798	96.3496
196	79.7712	96.2389
197	79.4851	96.0914
198	79.2807	95.944
199	78.9538	95.9071
200	78.6678	95.7227
201	78.3817	95.5383
202	77.973	95.3171
203	77.8504	95.2802
204	77.5235	95.059
205	77.2783	95.0959
206	77.074	95.059
207	76.7062	94.764
208	76.5836	94.8009
209	76.2975	94.469
210	76.0932	94.3584
211	75.8888	94.2109
212	75.6845	94.3584
213	75.3576	94.2478
214	75.2759	94.1372
215	75.0715	94.0266
216	74.7446	93.9159
217	74.4994	93.7684
218	74.4585	93.7684
219	74.2133	93.7684
220	73.9681	93.5103
221	73.8047	93.5472
222	73.6412	93.5103
223	73.5595	93.3628
224	73.2734	93.3997
225	73.1508	93.3628
226	73.0282	93.326
227	72.7421	93.326
228	72.6195	93.1047
229	72.4561	93.1047
230	72.3743	93.1047
231	72.2517	92.9203
232	72.17	92.9572
233	71.9248	92.8466
234	71.7613	92.7729
235	71.7205	92.7729
236	71.557	92.6991
237	71.5979	92.8466
238	71.3527	92.8835
239	71.3118	92.6991
240	71.2301	92.6254
241	71.1892	92.6622
242	70.9849	92.6622
243	71.0258	92.8097
244	70.7397	92.6254
245	70.7397	92.5885
246	70.6579	92.6254
247	70.6579	92.5516
248	70.6171	92.441
249	70.4536	92.5148
250	70.2493	92.5885
251	70.2084	92.5885
252	70.2901	92.5516
253	70.2493	92.5148
254	70.1676	92.5516
255	70.0041	92.4041
256	69.9223	92.3673
257	69.9632	92.3304
258	69.7998	92.4041
259	69.8815	92.441
260	69.718	92.3673
261	69.7589	92.3304
262	69.6363	92.2566
263	69.7589	92.2566
264	69.6363	92.2198
265	69.5954	92.3304
266	69.5546	92.3304
267	69.5137	92.2566
268	69.5137	92.3304
269	69.4728	92.3673
270	69.3094	92.4041
271	69.4728	92.1829
272	69.5137	92.2566
273	69.3911	92.2198
274	69.2685	92.3304
275	69.3502	92.3673
276	69.3911	92.146
277	69.2685	92.1829
278	69.2685	92.2935
279	69.3502	92.146
280	69.1868	92.3304
281	69.3094	92.1829
282	69.3911	92.2935
283	69.1459	92.1829
284	69.1868	92.146
285	69.1459	92.2935
286	69.2276	92.1829
287	69.1868	92.1829
288	69.1459	92.1829
289	69.2276	92.1091
290	69.1868	92.2198
291	69.2276	92.2935
292	69.3094	92.2198
293	69.1459	92.2566
294	69.1868	92.2935
295	69.2276	92.2935
296	69.2276	92.1829
297	69.2276	92.1829
298	69.1868	92.1829
299	69.1459	92.4041
300	69.2276	92.2935
301	69.1459	92.3304
302	69.3094	92.1829
303	69.3094	92.1829
304	69.2276	92.1091
305	69.2276	92.2566
306	69.2685	92.2566
307	69.3911	92.3673
308	69.2685	92.3304
309	69.2685	92.2935
310	69.3502	92.2566
311	69.3502	92.441
312	69.4728	92.2935
313	69.2685	92.2566
314	69.3502	92.3304
315	69.4728	92.146
316	69.5137	92.4041
317	69.432	92.2566
318	69.3911	92.3304
319	69.432	92.2198
320	69.432	92.4041
321	69.432	92.2566
322	69.4728	92.441
323	69.4728	92.3304
324	69.3094	92.5148
325	69.432	92.3304
326	69.5137	88.6062
327	69.5137	18.73156*
328	69.4728	1372.05*
329	69.5546	0.091445*
330	69.4728	-0.00406*
331	69.5546	0.192109*
332	69.6363	77.43363*
333	49.4483*	91.5192
334	8.786269*	92.8835
335	628.5247*	93.1047
336	0.025337*	93.2891
337	-0.01921*	93.4734
338	18.7781*	93.6947
339	66.77564*	94.1003
340	70.6988	94.3584
341	71.4753	94.6165
342	72.1291	95.0959
343	72.9873	95.1696
344	73.7638	95.4277
345	74.7037	95.6858
346	75.4802	96.0177
347	76.5018	96.2389
348	77.5235	96.3496
349	78.4634	96.6445
350	79.5668	96.7552
351	80.4659	97.0502
352	81.4875	97.087
353	82.4683	97.1976
354	83.3674	97.4557
355	84.2665	97.677
356	85.1246	97.677
357	86.0237	97.7507
358	86.5958	97.8982
359	87.4949	98.0457
360	88.2305	98.1563
361	88.8435	98.267
362	89.5791	98.267
363	90.0286	98.3407
364	90.519	98.5619
365	91.0911	98.6357
366	91.4998	98.6357
367	92.1128	98.6357
368	92.358	98.7094
369	92.6849	98.8938
370	93.0527	98.8569
371	93.7066	98.8938
372	93.8292	98.7832
373	94.0335	98.9676
374	94.3196	99.0044
375	94.6465	99.1519
376	94.9734	99.115
377	95.0552	99.2257
378	95.2186	99.0044
379	95.5047	99.115
380	95.7499	99.2994
381	95.9542	99.2257
382	96.0768	99.2994
383	96.036	99.1519
384	96.3629	99.3732
385	96.4446	99.4838
386	96.4855	99.3363
387	96.6898	99.3732
388	96.8124	99.4469
389	96.8533	99.5207
390	96.935	99.4838
391	97.1802	99.5207
392	97.2211	99.6313
393	97.1393	99.6313
394	97.2211	99.6313
395	97.3028	99.705
396	97.4254	99.5944
397	97.548	99.7419
398	97.6706	99.705
399	97.7115	99.7419
400	97.7115	99.7788
401	97.7524	99.8156
402	97.7932	99.8525
403	97.9976	99.9262
404	97.9567	99.8156
405	97.9158	99.9631
406	98.0384	99.8894
407	98.0793	99.9631
408	98.2428	100.037
409	98.0793	99.9631
410	98.2019	100.037
411	98.2836	99.9631
412	98.3654	100.037
413	98.3245	100.147
414	98.3654	100.147
415	98.4062	100.074
416	98.5697	100.221
417	98.4471	100.074
418	98.4062	100.147
419	98.4471	100.221
420	98.5288	100.184
421	98.6514	100.332
422	98.4879	100.221
423	98.6514	100.332
424	98.6514	100.221
425	98.6923	100.258
426	98.9375	100.295
427	98.8557	100.258
428	98.8149	100.406
429	98.774	100.332
430	98.8557	100.332
431	98.9783	100.442
432	98.9375	100.442
433	98.9375	100.516
434	99.0601	100.406
435	99.0192	100.442
436	98.9783	100.406
437	99.1827	100.479
438	99.1827	100.516
439	99.1418	100.369
440	99.0192	100.553
441	99.0601	100.59
442	99.1827	100.442
443	99.2644	100.516
444	99.3461	100.442
445	99.3053	100.627
446	99.3053	100.701
447	99.3461	100.664
448	99.3053	100.664
449	99.3053	100.59
450	99.387	100.701
451	99.3461	100.664
452	99.3461	100.774
453	99.4279	100.627
454	99.5096	100.885
455	99.3461	100.774
456	99.3461	100.848
457	99.5913	100.885
458	99.4687	100.848
459	99.4687	100.885
460	99.5096	100.737
461	99.5096	100.811
462	99.7139	100.885
463	99.6322	100.959
464	99.5096	100.959
465	99.6322	100.885
466	99.6322	100.922
467	99.6731	100.996
468	99.7548	100.959
469	99.7548	100.959
470	99.7548	100.922
471	99.7548	101.032
472	99.7548	101.069
473	99.6731	101.032
474	99.8365	101.032
475	99.7548	101.069
476	99.7957	101.143
477	99.8774	101.032
478	99.7548	101.032
479	99.7957	101.18
480	99.9183	101.217
481	100	101.106
482	99.8774	101.143
483	99.9183	101.106
484	100	101.18
485	100.082	101.217
486	100	101.18
487	99.8774	101.18
488	99.9183	101.18
489	99.9183	101.143
490	99.9183	101.291
491	100.082	101.217
492	100.041	101.327
493	100.041	101.291
494	99.9183	101.291
495	99.9591	101.291
496	100.082	101.475
497	100.082	101.364
498	100.082	101.254
499	100.082	101.291
500	100.082	101.327
501	100.204	101.512
502	100.245	101.512
503	100.123	101.475
504	100.204	101.475
505	100.245	101.475
506	100.123	101.585
507	100.286	101.401
508	37.2701	101.475
509	2784.23	101.512
510	0.183899	101.549
511	-0.00981	101.475
512	24.4912	101.622
513	94.7691	101.659
514	99.7957	101.549
515	100.286	101.549
516	100.286	101.585
517	100.163	101.512
518	100.286	101.622
519	100.327	101.512
520	100.409	101.622
521	100.286	101.549
522	100.368	101.585
523	100.327	101.622
524	100.49	101.659
525	100.45	101.733
526	100.572	101.696
527	100.45	101.807
528	100.368	101.77
529	100.368	101.844
530	100.45	101.77
531	100.45	101.77
532	100.531	101.733
533	100.613	101.733
534	100.531	101.696
535	100.613	101.77
536	100.613	101.77
537	100.531	101.733
538	100.613	101.807
539	100.572	101.807
540	100.613	101.696
541	100.654	101.77
542	100.736	101.844
543	100.654	101.917
544	100.654	101.954
545	100.654	101.991
546	100.613	101.991
547	100.613	101.991
548	100.695	101.991
549	100.736	101.991
550	100.695	102.028
551	100.654	80.3097
552	100.736	20.2692
553	100.776	1487.09
554	100.858	0.097345
555	100.817	-0.00553
556	100.736	-0.01327
557	100.899	51.6224
558	100.817	90.8186
559	100.776	93.1785
560	100.899	92.8835
561	100.736	92.6254
562	100.776	92.2198
563	100.695	91.9248
564	100.817	91.6298
565	100.858	91.4086
566	100.858	91.1504
567	100.899	91.1504
568	100.817	90.8923
569	100.94	90.7817
570	100.94	90.7448
571	100.899	90.6342
572	100.899	90.5236
573	100.858	90.3024
574	100.858	90.3761
575	100.981	90.3392
576	100.94	90.2286
577	101.022	90.2655
578	101.022	90.1917
579	101.062	90.118
580	100.94	90.0811
581	100.858	90.0443
582	101.022	90.0443
583	101.022	89.9705
584	100.981	89.9705
585	101.022	89.9336
586	101.103	89.8599
587	101.022	89.9336
588	100.94	89.8968
589	101.226	89.823
590	101.144	89.7861
591	101.185	89.8968
592	101.144	89.8599
593	101.062	89.7861
594	100.94	89.6755
595	101.185	89.8968
596	101.144	89.7493
597	101.103	89.8599
598	101.022	89.8968
599	101.103	89.8599
600	101.144	89.823
601	101.226	89.823
602	101.062	89.9336
603	101.062	89.8599
604	101.267	89.7861
605	101.267	89.8599
606	101.185	89.8599
607	101.267	89.8968
608	101.389	89.8599
609	101.267	89.9705
610	101.308	89.9336
611	101.308	89.8968
612	101.267	89.8968
613	101.267	89.8599
614	101.349	90.0074
615	101.308	89.9336
616	101.267	89.8968
617	101.349	89.9336
618	101.226	90.0074
619	101.349	89.8599
620	101.349	90.0074
621	101.267	90.0074
622	101.389	89.8968
623	101.389	90.0811
624	101.389	90.0074
625	101.267	90.0811
626	101.267	90.0443
627	101.349	90.0811
628	101.349	90.0443
629	101.349	90.0811
630	101.389	90.0811
631	101.389	90.118
632	101.512	90.0811
633	101.43	90.0443
634	101.471	90.0811
635	101.43	90.1917
636	101.43	90.1917
637	101.389	89.9705
638	101.389	90.0811
639	101.43	90.0074
640	101.389	89.9705
641	101.471	89.9705
642	101.471	90.118
643	101.43	90.1549
644	101.553	90.118
645	101.471	90.0811
646	101.512	90.118
647	101.553	90.1917
648	101.553	90.118
649	101.635	90.1917
650	101.635	90.1549
651	101.635	90.2655
652	101.594	90.2286
653	101.553	90.1917
654	101.716	90.2286
655	101.553	90.2286
656	101.594	90.2286
657	101.594	90.3024
658	101.553	90.3024
659	101.512	90.1917
660	101.635	90.2286
661	101.675	90.2655
662	101.594	90.3024
663	101.716	90.3024
664	101.594	90.2655
665	101.675	90.3024
666	101.635	90.2655
667	101.716	90.3761
668	101.757	90.3761
669	101.635	90.4498
670	101.757	90.413
671	101.594	90.1917
672	101.512	90.413
673	101.635	90.4498
674	101.798	90.3761
675	101.798	90.4498
676	101.798	90.2655
677	101.716	90.3024
678	101.798	90.3761
679	101.798	90.3024
680	101.798	90.5236
681	101.716	90.4867
682	101.757	90.413
683	101.798	90.4867
684	101.798	90.4498
685	101.716	90.5236
686	101.675	90.413
687	101.839	90.4867
688	101.839	90.5974
689	101.798	90.4867
690	101.839	90.4867
691	101.962	90.5236
692	102.002	90.4867
693	101.88	90.3761
694	101.88	90.5605
695	101.962	90.5605
696	101.88	90.4867
697	101.88	90.5236
698	101.798	90.5236
699	101.921	90.5605
700	101.921	90.5605
701	101.962	90.6711
702	101.921	90.6342
703	101.921	90.5605
704	101.921	90.5236
705	101.921	90.5605
706	101.962	90.708
707	102.043	90.6711
708	101.962	90.708
709	101.962	90.5605
710	101.962	90.5236
711	102.043	90.6342
712	102.002	90.708
713	101.962	90.7817
714	101.962	90.708
715	102.084	90.6711
716	102.084	90.7448
717	102.084	90.708
718	102.043	90.6711
719	102.043	90.7448
720	102.125	90.6711
721	102.043	90.7448
722	102.084	90.708
723	102.125	90.6711
724	102.084	90.7817
725	102.084	90.7817
726	102.207	90.7817
727	102.084	90.7817
728	102.084	90.8186
729	102.166	90.6342
730	102.207	90.7817
731	102.207	90.8186
732	102.207	91.0029
733	102.166	90.8923
734	102.084	90.8186
735	102.288
736	102.166
737	102.248
738	102.166
739	102.166
740	102.166
741	102.166
742	102.166
743	102.248
744	102.207
745	102.207
746	102.084
747	102.125
748	102.207
749	102.288
750	102.37
751	102.207
752	102.329
753	102.329
754	102.166
755	102.288
756	102.166
757	102.207
758	102.288
759	102.207
760	102.166
761	102.37
762	102.37
763	102.411
764	102.37
765	102.493
766	102.329
767	102.493
768	102.37
769	102.493
770	102.411
771	102.411
772	102.452
773	102.411
774	102.452
775	102.37
776	102.452
777	102.452
778	102.452
779	102.452
780	102.411
781	102.493
782	102.534
783	102.697
784	102.493
785	102.575
786	102.452
787	102.288
788	102.615
789	102.534
790	102.656
791	102.575
792	102.575
793	102.575
794	102.656
795	102.575
796	102.656
797	102.697
798	102.615
799	102.656
800	102.615
801	102.656
802	102.615
803	102.575
804	102.615
805	102.615
806	102.656
807	102.656
808	102.779
809	102.738
810	102.697
811	102.697
812	102.656
813	102.656
814	102.656
815	102.779
816	102.697
817	102.697
818	102.738
819	102.861
820	102.82
821	102.738
822	102.738
823	102.779
824	102.82
825	102.82
826	102.779
827	102.738
828	102.861
829	102.738
830	102.697
831	102.82
832	102.82
833	102.738
834	102.861
835	102.738
836	102.942
837	102.861
838	102.901
839	102.861
840	102.779
841	102.82
842	103.024
843	102.901
844	102.942
845	102.861
846	102.82
847	102.901
848	102.82
849	102.901
850	102.983
851	103.024
852	102.983
853	102.942
854	102.901
855	102.983
856	102.942
857	102.983
858	102.942
859	103.024
860	102.901
861	102.942
862	102.983
863	103.024
864	103.024
865	102.983
866	103.106
867	103.065
868	103.065
869	103.024
870	103.147
871	103.065
872	103.065
873	103.024
874	102.942
875	103.024
876	102.983
877	103.106
878	103.188

## Sheet: READ ME
Representative trace of safranine absorbance over time normalized by a hundred percent of baseline. Two individual biological samples.
