# Supplementary material for: IF1 is a cold-regulated switch of ATP synthase hydrolytic activity to support thermogenesis in brown fat
Source: EMBO J. 2024 Sep 16;43(21):6. doi: 10.1038/s44318-024-00215-0 (PMC11535227; doi:10.1038/s44318-024-00215-0)
Supplement: Supplementary file 3 — Source data Fig. 1 [file 44318_2024_215_MOESM3_ESM.zip › Figure 1 38/1J/IF1 protein levels BAT cold.xlsx]

## Sheet: DATA
#Sample	RT	CE3d	CE5d
1	1.16313	0.601742	0.129057
2	0.963765	0.656788	0.13854
3	0.873102	0.447	0.174852
RT	Room temperature
CE	cold exposure

## Sheet: READ ME
IF1 protein levels in BAT compared to animals kept in room temperature. Data are normalized by control group (room temperature). Three biological replicates.
