# Supplementary material for: IF1 is a cold-regulated switch of ATP synthase hydrolytic activity to support thermogenesis in brown fat
Source: EMBO J. 2024 Sep 16;43(21):6. doi: 10.1038/s44318-024-00215-0 (PMC11535227; doi:10.1038/s44318-024-00215-0)
Supplement: Supplementary file 4 — Source data Fig. 2 [file 44318_2024_215_MOESM4_ESM.zip]

Archive with 66 entries (52 files):
- Figure 2/
- __MACOSX/._Figure 2
- Figure 2/.DS_Store
- __MACOSX/Figure 2/._.DS_Store
- Figure 2/2G/
- __MACOSX/Figure 2/._2G
- Figure 2/2I/
- __MACOSX/Figure 2/._2I
- Figure 2/2H/
- __MACOSX/Figure 2/._2H
- Figure 2/2A/
- __MACOSX/Figure 2/._2A
- Figure 2/2F/
- __MACOSX/Figure 2/._2F
- Figure 2/2C/
- __MACOSX/Figure 2/._2C
- Figure 2/2D/
- __MACOSX/Figure 2/._2D
- Figure 2/2M/
- __MACOSX/Figure 2/._2M
- Figure 2/2J/
- __MACOSX/Figure 2/._2J
- Figure 2/2K/
- __MACOSX/Figure 2/._2K
- Figure 2/2L/
- __MACOSX/Figure 2/._2L
- Figure 2/2E/
- __MACOSX/Figure 2/._2E
- Figure 2/2B/
- __MACOSX/Figure 2/._2B
- Figure 2/2G/IF1 overexpression in brown adipocytes.png
- __MACOSX/Figure 2/2G/._IF1 overexpression in brown adipocytes.png
- Figure 2/2I/p38 signaling IF1 OE norepinephrine.xlsx
- __MACOSX/Figure 2/2I/._p38 signaling IF1 OE norepinephrine.xlsx
- Figure 2/2H/p-p38MAPK.png
- __MACOSX/Figure 2/2H/._p-p38MAPK.png
- Figure 2/2H/total-p38MAPK.png
- __MACOSX/Figure 2/2H/._total-p38MAPK.png
- Figure 2/2H/GAPDH.png
- __MACOSX/Figure 2/2H/._GAPDH.png
- Figure 2/2A/mRNA IF1 levels silencing.xlsx
- __MACOSX/Figure 2/2A/._mRNA IF1 levels silencing.xlsx
- Figure 2/2F/IF1 mRNA levels overexpression.xlsx
- __MACOSX/Figure 2/2F/._IF1 mRNA levels overexpression.xlsx
- Figure 2/2C/p-p38MAPK.png
- __MACOSX/Figure 2/2C/._p-p38MAPK.png
- Figure 2/2C/total-p38MAPK.png
- __MACOSX/Figure 2/2C/._total-p38MAPK.png
- Figure 2/2C/GAPDH.png
- __MACOSX/Figure 2/2C/._GAPDH.png
- Figure 2/2D/p38 signaling norepinephrine.xlsx
- __MACOSX/Figure 2/2D/._p38 signaling norepinephrine.xlsx
- Figure 2/2M/MMP IF1mut.xlsx
- __MACOSX/Figure 2/2M/._MMP IF1mut.xlsx
- Figure 2/2J/MMP IF1 overexpression norepinephrine.xlsx
- __MACOSX/Figure 2/2J/._MMP IF1 overexpression norepinephrine.xlsx
- Figure 2/2K/Ucp1 and IF1 mRNA levels.xlsx
- __MACOSX/Figure 2/2K/._Ucp1 and IF1 mRNA levels.xlsx
- Figure 2/2L/.DS_Store
- __MACOSX/Figure 2/2L/._.DS_Store
- Figure 2/2L/MMP IF1OE and Ucp1KD.xlsx
- __MACOSX/Figure 2/2L/._MMP IF1OE and Ucp1KD.xlsx
- Figure 2/2E/MMP IF1 silencing.xlsx
- __MACOSX/Figure 2/2E/._MMP IF1 silencing.xlsx
- Figure 2/2B/IF1 silencing brown adipocytes.png
- __MACOSX/Figure 2/2B/._IF1 silencing brown adipocytes.png
