# Supplementary material for: IF1 is a cold-regulated switch of ATP synthase hydrolytic activity to support thermogenesis in brown fat
Source: EMBO J. 2024 Sep 16;43(21):6. doi: 10.1038/s44318-024-00215-0 (PMC11535227; doi:10.1038/s44318-024-00215-0)
Supplement: Supplementary file 4 — Source data Fig. 2 [file 44318_2024_215_MOESM4_ESM.zip › Figure 2/2I/p38 signaling IF1 OE norepinephrine.xlsx]

## Sheet: DATA
#1	OD total-p38	OD p-p38	ratio	norm	avg	0.241819
ev basal	15923	3527	0.221503	0.915989
ev ne	14923	11701	0.784092	3.24247
pcdna basal	15830	2368	0.149589	0.618601
pcdna ne	15482	12850	0.829996	3.4323
#2
ev basal	25621	6545	0.255455	1.05639
ev ne	16873	20281	1.20198	4.97057
pcdna basal	14265	1882	0.131931	0.545579
pcdna ne	20715	13029	0.628965	2.60097
#3
ev basal	22153	5505	0.248499	1.02762
ev ne	19271	15849	0.822427	3.401
pcdna basal	13413	6138	0.457616	1.89239
pcdna ne	14984	15729	1.04972	4.34093
ev	empty vector
ne	norepinephrine
pcdna	IF1 plasmid

## Sheet: READ ME
Quantification of optical density (OD) p-p38MAPK/total-p38MAPK ratio upon norepinephrine stimulation in brown adipocytes. Data was normalized by fold changed of baseline ratio of empty vector treated cells.
