# Supplementary material for: IF1 is a cold-regulated switch of ATP synthase hydrolytic activity to support thermogenesis in brown fat
Source: EMBO J. 2024 Sep 16;43(21):6. doi: 10.1038/s44318-024-00215-0 (PMC11535227; doi:10.1038/s44318-024-00215-0)
Supplement: Supplementary file 4 — Source data Fig. 2 [file 44318_2024_215_MOESM4_ESM.zip › Figure 2/2A/mRNA IF1 levels silencing.xlsx]

## Sheet: DATA
rep #3	Scrambled	Silenced
1	0.948002	0.125902
2	1.08758	0.157981
3	0.96442	0.12013

## Sheet: READ ME
Technical replicate of IF1 mRNA levels in brown adipocytes. Data normalized by fold change of scrambled.
