# Supplementary material for: IF1 is a cold-regulated switch of ATP synthase hydrolytic activity to support thermogenesis in brown fat
Source: EMBO J. 2024 Sep 16;43(21):6. doi: 10.1038/s44318-024-00215-0 (PMC11535227; doi:10.1038/s44318-024-00215-0)
Supplement: Supplementary file 4 — Source data Fig. 2 [file 44318_2024_215_MOESM4_ESM.zip › Figure 2/2F/IF1 mRNA levels overexpression.xlsx]

## Sheet: DATA
IF1 OE #2	2023-01-18
Sample	Empty vector	Overexpression
1	0.921258	55.1252
2	1.0364	45.299
3	1.04234	11.5395

## Sheet: READ ME
Technical replicate of IF1 overexpression in differentiated adipocytes. Data were normalized as fold change of empty vector IF1 expression.
