# Supplementary material for: IF1 is a cold-regulated switch of ATP synthase hydrolytic activity to support thermogenesis in brown fat
Source: EMBO J. 2024 Sep 16;43(21):6. doi: 10.1038/s44318-024-00215-0 (PMC11535227; doi:10.1038/s44318-024-00215-0)
Supplement: Supplementary file 4 — Source data Fig. 2 [file 44318_2024_215_MOESM4_ESM.zip › Figure 2/2D/p38 signaling norepinephrine.xlsx]

## Sheet: DATA
IF1KD
Biol rep #1	OD total-p38	OD p-p38	ratio	average	Avg basal scr
scr basal	15729	2666	0.169496	0.854118	0.198445
scr ne	14989	8653	0.57729	2.90906
si basal	14893	8178	0.549117	2.76709
si ne	15083	21412	1.41961	7.15366
Biol rep #2
scr basal	19999	3870	0.19351	0.975128
scr ne	16776	16409	0.978124	4.92893
si basal	18320	3888	0.212227	1.06945
si ne	23703	20424	0.861663	4.34207
Biol rep #3
scr basal	20544	4773	0.232331	1.17075
scr ne	24812	11001	0.443374	2.23424
si basal	20988	3539	0.16862	0.849706
si ne	17844	12094	0.677763	3.41536
scr	scrambled
si	IF1 silenced
ne	norepinephrine
OD	optical density

## Sheet: READ ME
Quantification of optical density (OD) p-p38MAPK/total-p38MAPK ratio upon norepinephrine stimulation in brown adipocytes. Data was normalized by fold changed of baseline ratio of scrambled treated cells.
