# Supplementary material for: IF1 is a cold-regulated switch of ATP synthase hydrolytic activity to support thermogenesis in brown fat
Source: EMBO J. 2024 Sep 16;43(21):6. doi: 10.1038/s44318-024-00215-0 (PMC11535227; doi:10.1038/s44318-024-00215-0)
Supplement: Supplementary file 4 — Source data Fig. 2 [file 44318_2024_215_MOESM4_ESM.zip › Figure 2/2M/MMP IF1mut.xlsx]

## Sheet: DATA
TMRM IF1	2023-06-20
Biol rep #2	R1	R2	R3	R4
ev basal	10562	11735	11573	10234	10150	11845	12950
mut basal	10258	9250	9668	6779	11110	11350	10245	10412
if1 basal	11768	11442	10867	10000
ev ne	9241	9619	8214	9157	9285	10455	10250	10790
mut ne	9130	8042	9362	11040	9975	9775	11024	10327
if1 ne	5846	3846	6673	6563
%	avg ev basal	11290
ev basal	93.5518	103.942	102.507	90.6466	89.9026	104.916	114.703
if1 basal	90.8592	81.9309	85.6333	60.0443	98.4057	100.531	90.744	92.2232
ucp1 basal	104.234	101.346	96.2533	88.574
ev ne	81.8512	85.1993	72.7547	81.1072	82.2409	92.6041	90.7883	95.5713
if1 ne	80.868	71.2312	82.9229	97.7857	88.3525	86.581	97.6439	91.4703
ucp1 ne	51.7803	34.0655	59.1054	58.1311
ev	empty vector
mut	IF1 mutant
if1	IF1 overexpression
ne	norepinephrine

## Sheet: READ ME
Four/eight technical replicates of TMRM fluorescence in differentiated adipocytes at baseline and upon norepinephrine treatment. Data was normalized as a percentage of empty vector at baseline.
