# Supplementary material for: IF1 is a cold-regulated switch of ATP synthase hydrolytic activity to support thermogenesis in brown fat
Source: EMBO J. 2024 Sep 16;43(21):6. doi: 10.1038/s44318-024-00215-0 (PMC11535227; doi:10.1038/s44318-024-00215-0)
Supplement: Supplementary file 4 — Source data Fig. 2 [file 44318_2024_215_MOESM4_ESM.zip › Figure 2/2J/MMP IF1 overexpression norepinephrine.xlsx]

## Sheet: DATA
TMRM #5	2023-06-19
ev basal	14538	13370	12121	12699
pc basal	14942	16253	15603	10848
ev ne	8489	10524	9712	10755
pc ne	5532	6035	5923	6795
%	avg basal ev	13182
ev basal	110.287	101.426	91.9511	96.3359
pc basal	113.352	123.297	118.366	82.294
ev ne	64.3984	79.8361	73.6762	81.5885
pc ne	41.9663	45.7821	44.9325	51.5476
ev	empty vector
ne	norepinephrine
pc	IF1 plasmid

## Sheet: READ ME
Quantification of TMRM fluorescence in differentiated adipocytes. Data was normalized as a percentage of empty vector cells at baseline. Four technical replicates.
