# Supplementary material for: IF1 is a cold-regulated switch of ATP synthase hydrolytic activity to support thermogenesis in brown fat
Source: EMBO J. 2024 Sep 16;43(21):6. doi: 10.1038/s44318-024-00215-0 (PMC11535227; doi:10.1038/s44318-024-00215-0)
Supplement: Supplementary file 4 — Source data Fig. 2 [file 44318_2024_215_MOESM4_ESM.zip › Figure 2/2K/Ucp1 and IF1 mRNA levels.xlsx]

## Sheet: DATA
Ucp1 - 23/02/23
Biol rep #2	Scrambled	Ucp1 KD	Ucp1 KD/IF1 OE
1	1.12685	0.420395	0.78352
2	0.856153	0.514036	0.621028
3	1.017	0.482506	0.61011
4			0.749288
5			0.532807
6			0.639535
Atp5if1 - 23/02/23
Biol rep #2	Scrambled	Ucp1 KD	Ucp1 KD/IF1 OE
1	1.27652	1.07842	135.749
2	0.808533	0.956481	73.3774
3	0.914943	1.16718	396.002
4		1.08463	82.4132
5		1.03211	105.38
6			53.9924
KD	knockdown
OE	overexpression

## Sheet: READ ME
mRNA quantification upon Ucp1 knockdown and IF1 overexpression in differentiated adipocytes. Data was normalized as fold change of scrambled treated cells.
