# Supplementary material for: IF1 is a cold-regulated switch of ATP synthase hydrolytic activity to support thermogenesis in brown fat
Source: EMBO J. 2024 Sep 16;43(21):6. doi: 10.1038/s44318-024-00215-0 (PMC11535227; doi:10.1038/s44318-024-00215-0)
Supplement: Supplementary file 4 — Source data Fig. 2 [file 44318_2024_215_MOESM4_ESM.zip › Figure 2/2L/MMP IF1OE and Ucp1KD.xlsx]

## Sheet: DATA
TMRM IF1	2023-06-19
Biol rep #2	R1	R2	R3	R4
ev basal	34315	23925	24492	32046
if1 basal	27908	27970	20138	21525
ucp1 basal	29410	31944	35462	50940
double basal	23795	23544	24129	20235
ev ne	21288	22605	26644	26199
if1 ne	9006	11095	11052	16223
ucp1 ne	18609	22872	24861	22004
double ne	20295	21100	15772	27736
%	avg ev basal	28694.5
ev basal	119.587	83.3783	85.3543	111.68
if1 basal	97.2591	97.4751	70.1807	75.0144
ucp1 basal	102.494	111.324	123.585	177.525
double basal	82.9253	82.0506	84.0893	70.5187
ev ne	74.1884	78.7782	92.854	91.3032
if1 ne	31.3858	38.6659	38.5161	56.537
ucp1 ne	64.8521	79.7087	86.6403	76.6837
double ne	70.7278	73.5333	54.9652	96.6596
ev	empty vector
ne	norepinephrine
double	ucp1 knockdown and if1 overexpression

## Sheet: READ ME
Four technical replicates of TMRM fluorescence in differentiated adipocytes at baseline and upon norepinephrine treatment. Data was normalized as a percentage of empty vector at baseline.
