# Supplementary material for: IF1 is a cold-regulated switch of ATP synthase hydrolytic activity to support thermogenesis in brown fat
Source: EMBO J. 2024 Sep 16;43(21):6. doi: 10.1038/s44318-024-00215-0 (PMC11535227; doi:10.1038/s44318-024-00215-0)
Supplement: Supplementary file 4 — Source data Fig. 2 [file 44318_2024_215_MOESM4_ESM.zip › Figure 2/2E/MMP IF1 silencing.xlsx]

## Sheet: DATA
Exp #5	2023-06-19
scr basal	12813	12961	15817
si basal	17520	11983	13898
scr NE	10375	11657	10112	11490
si NE	7766	13394	8683	10196
%	Avg basal scr	13863.7
scr basal	92.4214	93.489	114.09
si basal	126.373	86.4346	100.248
scr NE	74.8359	84.0831	72.9389	82.8785
si NE	56.0169	96.6122	62.6313	73.5448
scr	scrambled
si	IF1 silenced
NE	norepinephrine

## Sheet: READ ME
Quantification of TMRM fluorescence. Data was normalized as a percentage of scrambled cells at baseline. 3-4 technical replicates. Measurements greater than 2 standard deviation were removed as stated in the methods section.
