# Supplementary material for: IF1 is a cold-regulated switch of ATP synthase hydrolytic activity to support thermogenesis in brown fat
Source: EMBO J. 2024 Sep 16;43(21):6. doi: 10.1038/s44318-024-00215-0 (PMC11535227; doi:10.1038/s44318-024-00215-0)
Supplement: Supplementary file 5 — Source data Fig. 3 [file 44318_2024_215_MOESM5_ESM.zip]

Archive with 68 entries (52 files):
- Figure 3/
- __MACOSX/._Figure 3
- Figure 3/3K/
- __MACOSX/Figure 3/._3K
- Figure 3/3L/
- __MACOSX/Figure 3/._3L
- Figure 3/3E/
- __MACOSX/Figure 3/._3E
- Figure 3/3B/
- __MACOSX/Figure 3/._3B
- Figure 3/3C/
- __MACOSX/Figure 3/._3C
- Figure 3/3D/
- __MACOSX/Figure 3/._3D
- Figure 3/3M/
- __MACOSX/Figure 3/._3M
- Figure 3/3J/
- __MACOSX/Figure 3/._3J
- Figure 3/.DS_Store
- __MACOSX/Figure 3/._.DS_Store
- Figure 3/3O/
- __MACOSX/Figure 3/._3O
- Figure 3/3H/
- __MACOSX/Figure 3/._3H
- Figure 3/3A/
- __MACOSX/Figure 3/._3A
- Figure 3/3F/
- __MACOSX/Figure 3/._3F
- Figure 3/3G/
- __MACOSX/Figure 3/._3G
- Figure 3/3I/
- __MACOSX/Figure 3/._3I
- Figure 3/3N/
- __MACOSX/Figure 3/._3N
- Figure 3/3K/OCR FAO IF1KD primaries.xlsx
- __MACOSX/Figure 3/3K/._OCR FAO IF1KD primaries.xlsx
- Figure 3/3L/NE-induced FAO IF1KD primaries.xlsx
- __MACOSX/Figure 3/3L/._NE-induced FAO IF1KD primaries.xlsx
- Figure 3/3E/ECAR normalized IF1KD primaries.xlsx
- __MACOSX/Figure 3/3E/._ECAR normalized IF1KD primaries.xlsx
- Figure 3/3B/ATP5IF1 knockdown.png
- __MACOSX/Figure 3/3B/._ATP5IF1 knockdown.png
- Figure 3/3B/GAPDH IF1 knockdown.png
- __MACOSX/Figure 3/3B/._GAPDH IF1 knockdown.png
- Figure 3/3C/OCR normalized IF1KD primaries.xlsx
- __MACOSX/Figure 3/3C/._OCR normalized IF1KD primaries.xlsx
- Figure 3/3D/OCR  normalized IF1KD primaries.xlsx
- __MACOSX/Figure 3/3D/._OCR  normalized IF1KD primaries.xlsx
- Figure 3/3M/OCR IF1KD acute etomoxir.xlsx
- __MACOSX/Figure 3/3M/._OCR IF1KD acute etomoxir.xlsx
- Figure 3/3J/ATP production glycolysis and OXPHOS.xlsx
- __MACOSX/Figure 3/3J/._ATP production glycolysis and OXPHOS.xlsx
- Figure 3/3O/Glycerol release IF1KD.xlsx
- __MACOSX/Figure 3/3O/._Glycerol release IF1KD.xlsx
- Figure 3/3H/ATP levels IF1KD.xlsx
- __MACOSX/Figure 3/3H/._ATP levels IF1KD.xlsx
- Figure 3/3A/IF1 mRNA levels silencing.xlsx
- __MACOSX/Figure 3/3A/._IF1 mRNA levels silencing.xlsx
- Figure 3/3F/ECAR quantification IF1KD primaries.xlsx
- __MACOSX/Figure 3/3F/._ECAR quantification IF1KD primaries.xlsx
- Figure 3/3G/GAPDH if1 knockdown.png
- __MACOSX/Figure 3/3G/._GAPDH if1 knockdown.png
- Figure 3/3G/OXPHOS if1 knockdown.png
- __MACOSX/Figure 3/3G/._OXPHOS if1 knockdown.png
- Figure 3/3I/ATP ADP ratio IF1KD.xlsx
- __MACOSX/Figure 3/3I/._ATP ADP ratio IF1KD.xlsx
- Figure 3/3N/FAO quantification etomoxir IF1KD primaries.xlsx
- __MACOSX/Figure 3/3N/._FAO quantification etomoxir IF1KD primaries.xlsx
