# Supplementary material for: IF1 is a cold-regulated switch of ATP synthase hydrolytic activity to support thermogenesis in brown fat
Source: EMBO J. 2024 Sep 16;43(21):6. doi: 10.1038/s44318-024-00215-0 (PMC11535227; doi:10.1038/s44318-024-00215-0)
Supplement: Supplementary file 5 — Source data Fig. 3 [file 44318_2024_215_MOESM5_ESM.zip › Figure 3/3K/OCR FAO IF1KD primaries.xlsx]

## Sheet: DATA
Time (minutes)	Scrambled FAO			Si FAO			Condition
1.3814	8.30648	4.25519	6.07852	4.99776	4.66311	6.74952	Baseline
9.89995	7.80416	4.68346	6.53621	4.75302	4.55328	6.13242
18.6472	7.54638	4.71182	6.79563	4.66344	4.61354	5.95613
27.4444	17.167	9.88678	14.4255	14.8186	16.2618	21.33	Norepinephrine
35.881	16.0497	8.65827	12.7723	13.4959	15.1578	19.4971
44.3947	14.6139	7.10166	10.7319	11.6921	13.5584	16.8078
52.9086	13.1217	5.34931	8.96113	9.79859	11.8432	13.9498
61.4264	11.9867	5.53134	7.70057	8.29767	10.6503	11.7081
70.0541	7.35647	3.99868	5.23007	5.55227	8.38989	7.55565	Oligomycin
78.5719	9.52938	3.4	5.67744	5.98944	8.88232	8.51065
87.0887	8.7611	3.26736	5.02445	5.42069	8.31558	7.56989
95.7042	1.95908	2.53242	1.16439	1.64451	1.99821	1.88906	AntA/Rot
104.443	1.65696	1.96765	1.02757	1.4526	1.73196	1.70757
112.93	1.50941	1.67392	0.948738	1.31921	1.55883	1.50845

## Sheet: READ ME
Oxygen consumption rate overtime in differentiated adipocytes normalized by protein content per well. Three technical replicates per group. Changes in condition are specified on the right side of the table.
