# Supplementary material for: IF1 is a cold-regulated switch of ATP synthase hydrolytic activity to support thermogenesis in brown fat
Source: EMBO J. 2024 Sep 16;43(21):6. doi: 10.1038/s44318-024-00215-0 (PMC11535227; doi:10.1038/s44318-024-00215-0)
Supplement: Supplementary file 5 — Source data Fig. 3 [file 44318_2024_215_MOESM5_ESM.zip › Figure 3/3L/NE-induced FAO IF1KD primaries.xlsx]

## Sheet: DATA
Condition	Baseline	NE-induced	% from baseline
scrambled1	7.88567	14.5878	184.992
scrambled2	4.55016	7.30547	160.554
scrambled3	6.47012	10.9183	168.749
scrambled4	8.88878	14.0822	158.427
scrambled5	10.4621	12.3669	118.207
silenced1	4.80474	11.6206	241.856
silenced2	4.60998	13.4943	292.72
silenced3	6.27936	16.6585	265.29
silenced4	5.05027	10.0286	198.576
silenced5	5.02945	10.2169	203.142

## Sheet: READ ME
Quantification of oxygen consumption in differentiated adipocytes. Data was averaged in each condition individually per replicate.
