# Supplementary material for: IF1 is a cold-regulated switch of ATP synthase hydrolytic activity to support thermogenesis in brown fat
Source: EMBO J. 2024 Sep 16;43(21):6. doi: 10.1038/s44318-024-00215-0 (PMC11535227; doi:10.1038/s44318-024-00215-0)
Supplement: Supplementary file 5 — Source data Fig. 3 [file 44318_2024_215_MOESM5_ESM.zip › Figure 3/3E/ECAR normalized IF1KD primaries.xlsx]

## Sheet: DATA
Time (minutes)	SiScrambled					SiAtp5if1				Condition
1.38035	0.495587	0.434847	0.552621	0.66622	0.471917	0.549536	0.766764	0.698606	0.772288	Baseline
9.8862	0.502399	0.431649	0.53564	0.650817	0.45057	0.516194	0.75101	0.68276	0.748796
18.3957	0.468471	0.431179	0.519457	0.628281	0.437232	0.498006	0.734466	0.668457	0.756948
27.0182	1.00732	1.06792	1.04565	1.08276	1.10264	1.03823	1.60142	1.44676	1.5338	Norepinephrine
35.5246	1.02374	1.07343	1.06189	1.03391	1.12637	1.0723	1.59771	1.42458	1.54016
44.0286	0.978828	1.02254	1.08541	1.06471	1.08365	1.03388	1.53865	1.38465	1.4091
52.5258	0.92649	0.936558	1.07327	1.06347	1.05955	1.11565	1.44287	1.33162	1.32131
61.027	0.845106	0.890983	1.01246	1.00782	1.01429	1.0687	1.38944	1.28963	1.23879
69.5283	0.83339	0.860789	0.993501	1.07101	1.0004	1.03125	1.35152	1.26501	1.18481

## Sheet: READ ME
Acidification rate overtime in differentiated adipocytes normalized by protein content per well. Four/five technical replicates per group. Changes in condition are specified on the right side of the table.
