# Supplementary material for: IF1 is a cold-regulated switch of ATP synthase hydrolytic activity to support thermogenesis in brown fat
Source: EMBO J. 2024 Sep 16;43(21):6. doi: 10.1038/s44318-024-00215-0 (PMC11535227; doi:10.1038/s44318-024-00215-0)
Supplement: Supplementary file 5 — Source data Fig. 3 [file 44318_2024_215_MOESM5_ESM.zip › Figure 3/3C/OCR normalized IF1KD primaries.xlsx]

## Sheet: DATA
Time (minutes)	SiScrambled					SiAtp5if1				Condition
1.38035	9.88007	10.8712	9.28147	13.8347	9.54738	10.2063	10.8536	11.5582	12.8158	Baseline
9.8862	9.38677	10.247	8.81677	13.3135	9.25838	9.72419	10.5057	11.3683	12.3026
18.3957	9.16326	10.1419	8.5268	12.9652	9.15282	9.58765	10.1857	11.3798	12.2576
27.0182	21.6504	24.357	18.265	39.5681	25.6173	24.8939	30.2155	27.8154	28.5509	NE
35.5246	22.8059	26.1163	21.0587	41.6464	27.2233	26.9515	32.3754	29.4731	30.5542
44.0286	22.3036	24.7207	21.8831	40.8725	26.8844	26.4344	30.8967	29.6966	28.3912
52.5258	21.0517	23.9783	21.6321	39.0247	26.7409	25.1667	29.1469	28.6038	26.4026
61.027	20.2199	23.6686	21.0859	37.4719	26.3162	23.8559	27.7101	27.8712	24.5663
69.5283	19.2868	23.3089	20.5936	36.3461	25.6603	22.3116	26.0778	27.216	22.8412
78.141	15.6047	17.9661	16.498	28.5213	19.9623	17.881	20.7025	21.3338	18.3541	Oligomycin
86.6458	14.1314	16.2651	15.905	26.0149	18.9359	17.3316	19.3288	20.2109	17.2618
95.1499	13.4486	15.2235	14.9771	23.8424	17.5837	16.2179	17.8582	19.1469	15.9046
103.762	20.9542	27.0419	22.94	37.3288	27.2774	24.2952	26.9081	32.9213	23.4194	FCCP
112.264	20.253	25.9179	22.2334	35.5508	27.1974	23.35	25.5721	30.4203	22.5798
120.758	19.5937	24.8841	21.475	34.2624	26.4194	21.9854	24.1793	29.9482	22.0844
129.364	3.59916	4.00794	5.08843	5.0137	4.02514	4.6879	3.59852	3.99025	3.52643	AntA/Rot
137.863	3.59086	4.04288	4.72647	5.0814	4.14765	4.83813	3.51638	4.38385	3.46274
146.367	3.1986	3.66268	4.23064	4.64809	3.77293	4.50029	3.36503	3.86415	3.19654

## Sheet: READ ME
Oxygen consumption rate overtime in differentiated adipocytes normalized by protein content per well. Three technical replicates per group. Changes in condition are specified on the right side of the table.
