# Supplementary material for: IF1 is a cold-regulated switch of ATP synthase hydrolytic activity to support thermogenesis in brown fat
Source: EMBO J. 2024 Sep 16;43(21):6. doi: 10.1038/s44318-024-00215-0 (PMC11535227; doi:10.1038/s44318-024-00215-0)
Supplement: Supplementary file 5 — Source data Fig. 3 [file 44318_2024_215_MOESM5_ESM.zip › Figure 3/3D/OCR normalized IF1KD primaries.xlsx]

## Sheet: DATA
Condition	Scrambled					IF1 silenced
Baseline	6.01383	6.51553	4.19316	8.45674	5.33762	5.16395	7.0217	7.35601	9.06344
NE-driven	18.5909	21.0339	16.8428	35.6001	22.9676	21.5088	27.313	25.1784	25.0541
ATP-linked	7.65887	8.45356	5.73127	14.3883	8.12227	9.0407	11.5098	9.02733	11.2758

## Sheet: READ ME
Quantification of oxygen consumption in differentiated adipocytes. Data was averaged in each condition individually per replicate.
