# Supplementary material for: IF1 is a cold-regulated switch of ATP synthase hydrolytic activity to support thermogenesis in brown fat
Source: EMBO J. 2024 Sep 16;43(21):6. doi: 10.1038/s44318-024-00215-0 (PMC11535227; doi:10.1038/s44318-024-00215-0)
Supplement: Supplementary file 5 — Source data Fig. 3 [file 44318_2024_215_MOESM5_ESM.zip › Figure 3/3M/OCR IF1KD acute etomoxir.xlsx]

## Sheet: DATA
Time (minutes)	Scrambled + etomoxir			Silenced + etomoxir			Condition
1.38009	6.69119	9.71205	7.54373	2.45218	3.82612	2.7301	Baseline
9.89297	6.69557	9.69118	7.46597	1.87928	3.93969	2.71453
18.3991	6.70093	9.65869	7.42107	1.729	4.09075	2.79485
27.0299	15.3981	24.4104	17.9727	4.05463	9.46563	6.00972	Norepinephrine
35.5363	15.3308	21.0343	16.2146	3.81559	9.31077	5.92121
44.044	14.9483	19.9666	16.1074	3.57947	8.27051	5.40259
52.5488	14.0634	19.6851	16.3412	3.17714	7.52288	4.79248
61.0557	13.064	19.8355	16.5489	2.79982	6.4874	4.20248
69.679	8.8595	10.77	12.786	3.12536	4.71208	3.10749	Oligomycin
78.1898	8.26113	9.18	11.7529	2.70134	4.35061	3.51453
86.698	7.61557	8.61	11.4821	1.46863	4.05174	3.06335
95.3067	2.13476	3.06799	2.84153	0.751235	1.16359	1.07897	AntA/Rot
103.812	1.97232	2.9426	2.59582	0.912939	1.10192	1.59134
112.311	1.80035	2.73369	2.48275	0.857085	1.04359	1.42476

## Sheet: READ ME
Oxygen consumption rate overtime in differentiated adipocytes normalized by protein content per well. Three technical replicates per group. Changes in condition are specified on the right side of the table.
