# Supplementary material for: IF1 is a cold-regulated switch of ATP synthase hydrolytic activity to support thermogenesis in brown fat
Source: EMBO J. 2024 Sep 16;43(21):6. doi: 10.1038/s44318-024-00215-0 (PMC11535227; doi:10.1038/s44318-024-00215-0)
Supplement: Supplementary file 5 — Source data Fig. 3 [file 44318_2024_215_MOESM5_ESM.zip › Figure 3/3J/ATP production glycolysis and OXPHOS.xlsx]

## Sheet: DATA
Sample #rep2	Glycolysis	OxPhos
Scrambled1	41.2	58.8
Scrambled2	40	60
Scrambled3	35.6	64.4
Scrambled4	72	27
Scrambled5	63	36
Scrambled6	56	43
IF1 silenced1	73.1	26.9
IF1 silenced2	77.4	22.6
IF1 silenced3	80	20
IF1 silenced4	95	4
IF1 silenced5	88	11

## Sheet: READ ME
Percentage of metabolic pathway to ATP production considered all ATP production as a hundred percent for each individual technical replicate.
