# Supplementary material for: IF1 is a cold-regulated switch of ATP synthase hydrolytic activity to support thermogenesis in brown fat
Source: EMBO J. 2024 Sep 16;43(21):6. doi: 10.1038/s44318-024-00215-0 (PMC11535227; doi:10.1038/s44318-024-00215-0)
Supplement: Supplementary file 5 — Source data Fig. 3 [file 44318_2024_215_MOESM5_ESM.zip › Figure 3/3O/Glycerol release IF1KD.xlsx]

## Sheet: DATA
Samples	Baseline	NE-induced	Fold change
Scrambled1	0.067188	0.126553	1.88357
Scrambled2	0.053489	0.106764	1.996
Scrambled3	0.056533	0.11742	2.07702
Scrambled4	0.0321367	0.0660686	2.05586
Scrambled5	0.0276197	0.05279	1.91132
Silenced1	0.010868	0.080888	7.44277
Silenced2	0.007824	0.077843	9.94926
Silenced3	0.007824	0.109809	14.0349
Silenced4	0.0108908	0.0858703	7.88466
Silenced5	0.0114881	0.0517587	4.50542

## Sheet: READ ME
Glycerol release upon norepinephrine stimulation. Data was normalized as fold change in each (ratio norepinephrine/baseline) individual technical replicate over baseline glycerol release.
