# Supplementary material for: IF1 is a cold-regulated switch of ATP synthase hydrolytic activity to support thermogenesis in brown fat
Source: EMBO J. 2024 Sep 16;43(21):6. doi: 10.1038/s44318-024-00215-0 (PMC11535227; doi:10.1038/s44318-024-00215-0)
Supplement: Supplementary file 5 — Source data Fig. 3 [file 44318_2024_215_MOESM5_ESM.zip › Figure 3/3H/ATP levels IF1KD.xlsx]

## Sheet: DATA
SiScrambled	SiAtp5if1
4.02429	3.88105
3.70876	4.15013
4.10881	4.0982
4.41	4.3
4.12	4.33

## Sheet: READ ME
ATP levels in differentiated adipocytes. Four technical replicates per condition.
