# Supplementary material for: IF1 is a cold-regulated switch of ATP synthase hydrolytic activity to support thermogenesis in brown fat
Source: EMBO J. 2024 Sep 16;43(21):6. doi: 10.1038/s44318-024-00215-0 (PMC11535227; doi:10.1038/s44318-024-00215-0)
Supplement: Supplementary file 5 — Source data Fig. 3 [file 44318_2024_215_MOESM5_ESM.zip › Figure 3/3A/IF1 mRNA levels silencing.xlsx]

## Sheet: DATA
#sample	Scrambled	Silenced
1	1.00636	0.06819
2	0.579957	0.06113
3	1.41369	0.04565
4		0.05292

## Sheet: READ ME
IF1 mRNA levels in differentiated adipocytes. Data was normalized as fold change of scrambled cells. Three/four technical replicates per group.
