# Supplementary material for: IF1 is a cold-regulated switch of ATP synthase hydrolytic activity to support thermogenesis in brown fat
Source: EMBO J. 2024 Sep 16;43(21):6. doi: 10.1038/s44318-024-00215-0 (PMC11535227; doi:10.1038/s44318-024-00215-0)
Supplement: Supplementary file 5 — Source data Fig. 3 [file 44318_2024_215_MOESM5_ESM.zip › Figure 3/3F/ECAR quantification IF1KD primaries.xlsx]

## Sheet: DATA
Condition	SiScrambled					SiAtp5if1
Baseline	0.488819	0.432558	0.535906	0.648439	0.45324	0.521245	0.750747	0.683274	0.759344
Norepinephrine	0.935813	0.975368	1.04536	1.05395	1.06448	1.06	1.48693	1.35704	1.37133

## Sheet: READ ME
Quantification of extracellular acidification rate per condition. Data was acquired by averaging all reads per condition in each technical replicate individually.
