# Supplementary material for: IF1 is a cold-regulated switch of ATP synthase hydrolytic activity to support thermogenesis in brown fat
Source: EMBO J. 2024 Sep 16;43(21):6. doi: 10.1038/s44318-024-00215-0 (PMC11535227; doi:10.1038/s44318-024-00215-0)
Supplement: Supplementary file 5 — Source data Fig. 3 [file 44318_2024_215_MOESM5_ESM.zip › Figure 3/3I/ATP ADP ratio IF1KD.xlsx]

## Sheet: DATA
Sample	ATP	ADP	ratio	normalized
scr	17296	14737	1.17364	1.14694	1.02329
scr	17142	16914	1.01348	0.990416
scr	13407	15188	0.882736	0.862648
si	15888	19348	0.82117	0.802483
si	17411	19608	0.887954	0.867747
si	13966	18006	0.77563	0.757979
scr	17965	20016	0.897532	0.916821	0.978961
scr	17522	16725	1.04765	1.07017
scr	15530	15660	0.991699	1.01301
si	17871	21083	0.84765	0.865867
si	17044	19709	0.864783	0.883368
si	15858	18783	0.844274	0.862418
si	IF1 silenced
scr	scrambled

## Sheet: READ ME
ATP/ADP ratio in differentiated adipocytes. Data was normalized as fold change of ATP/ADP ratio of scrambled.
