# Supplementary material for: IF1 is a cold-regulated switch of ATP synthase hydrolytic activity to support thermogenesis in brown fat
Source: EMBO J. 2024 Sep 16;43(21):6. doi: 10.1038/s44318-024-00215-0 (PMC11535227; doi:10.1038/s44318-024-00215-0)
Supplement: Supplementary file 5 — Source data Fig. 3 [file 44318_2024_215_MOESM5_ESM.zip › Figure 3/3N/FAO quantification etomoxir IF1KD primaries.xlsx]

## Sheet: DATA
Sample	Baseline	NE-induced	% from baseline
Scrambled1	6.6959	14.5609	217.461
Scrambled2	9.68731	20.9864	216.638
Scrambled3	7.47692	16.637	222.511
Scrambled4	3.79392	9.8682	260.106
Scrambled5	3.62283	9.0406	249.545
Scrambled6	4.18021	9.829	235.132
Silenced1	2.02015	3.48533	172.528
Silenced2	3.95219	8.21144	207.77
Silenced3	2.74649	5.2657	191.724
Silenced4	5.16242	12.3399	239.034
Silenced5	2.6884	5.52173	205.391
Silenced6	4.36015	8.48849	194.683

## Sheet: READ ME
Oxygen consumption rate at baseline and following norepinephrine stimulation in brown adipocytes. % was calculated individually for each technical replicate.
