# Supplementary material for: IF1 is a cold-regulated switch of ATP synthase hydrolytic activity to support thermogenesis in brown fat
Source: EMBO J. 2024 Sep 16;43(21):6. doi: 10.1038/s44318-024-00215-0 (PMC11535227; doi:10.1038/s44318-024-00215-0)
Supplement: Supplementary file 6 — Source data Fig. 4 [file 44318_2024_215_MOESM6_ESM.zip]

Archive with 60 entries (47 files):
- Figure 4/
- __MACOSX/._Figure 4
- Figure 4/.DS_Store
- __MACOSX/Figure 4/._.DS_Store
- Figure 4/4E/
- __MACOSX/Figure 4/._4E
- Figure 4/4B/
- __MACOSX/Figure 4/._4B
- Figure 4/4K/
- __MACOSX/Figure 4/._4K
- Figure 4/4L/
- __MACOSX/Figure 4/._4L
- Figure 4/4J/
- __MACOSX/Figure 4/._4J
- Figure 4/4C/
- __MACOSX/Figure 4/._4C
- Figure 4/4D/
- __MACOSX/Figure 4/._4D
- Figure 4/4A/
- __MACOSX/Figure 4/._4A
- Figure 4/4F/
- __MACOSX/Figure 4/._4F
- Figure 4/4H/
- __MACOSX/Figure 4/._4H
- Figure 4/4I/
- __MACOSX/Figure 4/._4I
- Figure 4/4G/
- __MACOSX/Figure 4/._4G
- Figure 4/4E/ECAR normalized IF1OE primaries.xlsx
- __MACOSX/Figure 4/4E/._ECAR normalized IF1OE primaries.xlsx
- Figure 4/4B/.DS_Store
- __MACOSX/Figure 4/4B/._.DS_Store
- Figure 4/4B/ATP5IF1 overexpression.png
- __MACOSX/Figure 4/4B/._ATP5IF1 overexpression.png
- Figure 4/4B/GAPDH atp5if1 overexpression.png
- __MACOSX/Figure 4/4B/._GAPDH atp5if1 overexpression.png
- Figure 4/4K/ATP levels IF1OE.xlsx
- __MACOSX/Figure 4/4K/._ATP levels IF1OE.xlsx
- Figure 4/4L/ATP ADP ratio IF1OE.xlsx
- __MACOSX/Figure 4/4L/._ATP ADP ratio IF1OE.xlsx
- Figure 4/4J/ATP production IF1OE primaries.xlsx
- __MACOSX/Figure 4/4J/._ATP production IF1OE primaries.xlsx
- Figure 4/4C/OCR normalized IF1OE primaries.xlsx
- __MACOSX/Figure 4/4C/._OCR normalized IF1OE primaries.xlsx
- Figure 4/4D/OCR quantification IF1OE primaries.xlsx
- __MACOSX/Figure 4/4D/._OCR quantification IF1OE primaries.xlsx
- Figure 4/4A/IF1 mRNA levels OE primaries.xlsx
- __MACOSX/Figure 4/4A/._IF1 mRNA levels OE primaries.xlsx
- Figure 4/4F/ECAR quantification IF1OE primaries.xlsx
- __MACOSX/Figure 4/4F/._ECAR quantification IF1OE primaries.xlsx
- Figure 4/4H/OCR quantification lipids IF1OE primaries.xlsx
- __MACOSX/Figure 4/4H/._OCR quantification lipids IF1OE primaries.xlsx
- Figure 4/4H/.DS_Store
- __MACOSX/Figure 4/4H/._.DS_Store
- Figure 4/4I/OXPHOS if1 overexpression.png
- __MACOSX/Figure 4/4I/._OXPHOS if1 overexpression.png
- Figure 4/4I/IF1 overexpression GAPDH.png
- __MACOSX/Figure 4/4I/._IF1 overexpression GAPDH.png
- Figure 4/4G/OCE lipids IF1OE primaries.xlsx
- __MACOSX/Figure 4/4G/._OCE lipids IF1OE primaries.xlsx
