# Supplementary material for: IF1 is a cold-regulated switch of ATP synthase hydrolytic activity to support thermogenesis in brown fat
Source: EMBO J. 2024 Sep 16;43(21):6. doi: 10.1038/s44318-024-00215-0 (PMC11535227; doi:10.1038/s44318-024-00215-0)
Supplement: Supplementary file 6 — Source data Fig. 4 [file 44318_2024_215_MOESM6_ESM.zip › Figure 4/4E/ECAR normalized IF1OE primaries.xlsx]

## Sheet: DATA
Time (minutes)	EV			pcAtp5if1			Condition
1.38322	3.16146	2.49894	2.15197	1.57143	1.2665	1.22917	Baseline
9.90464	3.18893	2.46607	2.11825	1.49235	1.27439	1.20429
18.4272	3.2082	2.50219	2.08744	1.50713	1.26961	1.22132
27.0749	6.42076	4.7336	3.83774	3.38991	2.33318	2.30155	Norepinephrine
35.5907	5.68795	4.13778	3.47479	3.11497	2.1068	2.15861
44.1081	5.37171	4.03853	3.30931	3.01996	1.98062	2.07927
52.6253	5.26467	3.92511	3.24787	2.89875	1.89764	1.87802

## Sheet: Sheet1
Acidification rate overtime in differentiated adipocytes normalized by protein content per well. Three technical replicates per group. Changes in condition are specified on the right side of the table.
