# Supplementary material for: IF1 is a cold-regulated switch of ATP synthase hydrolytic activity to support thermogenesis in brown fat
Source: EMBO J. 2024 Sep 16;43(21):6. doi: 10.1038/s44318-024-00215-0 (PMC11535227; doi:10.1038/s44318-024-00215-0)
Supplement: Supplementary file 6 — Source data Fig. 4 [file 44318_2024_215_MOESM6_ESM.zip › Figure 4/4K/ATP levels IF1OE.xlsx]

## Sheet: DATA
Sample	EV	pcAtp5if1
1	4.23781	1.63554
2	4.32568	2.29388
3	4.30185	2.23013
4	3.8	1.9
5	5.1	2.4
6	4.2	2.9

## Sheet: READ ME
ATP content in differentiated adipocytes.
