# Supplementary material for: IF1 is a cold-regulated switch of ATP synthase hydrolytic activity to support thermogenesis in brown fat
Source: EMBO J. 2024 Sep 16;43(21):6. doi: 10.1038/s44318-024-00215-0 (PMC11535227; doi:10.1038/s44318-024-00215-0)
Supplement: Supplementary file 6 — Source data Fig. 4 [file 44318_2024_215_MOESM6_ESM.zip › Figure 4/4L/ATP ADP ratio IF1OE.xlsx]

## Sheet: DATA
Samples	ATP	ADP	ratio	normalized
EV1	18163	16586	1.09508	1.11541	0.981776
EV2	16410	17628	0.930905	0.948185
EV3	14453	15721	0.919344	0.936408
pcAtp5if1.1	15297	15894	0.962439	0.980303
pcAtp5if1.2	14094	15996	0.881095	0.89745
pcAtp5if1.3	10939	10045	1.089	1.10921
EV4	16151	17537	0.920967	0.992916	0.927538
EV5	16140	17735	0.910065	0.981162
EV6	15212	15986	0.951583	1.02592
pcAtp5if1.4	14343	16114	0.890096	0.959632
pcAtp5if1.5	13966	16978	0.822594	0.886857
EV	Empty vector

## Sheet: READ ME
ATP/ADP ratio in differentiated adipocytes. Data was normalized as fold change of ATP/ADP ratio of empty vector.
