# Supplementary material for: IF1 is a cold-regulated switch of ATP synthase hydrolytic activity to support thermogenesis in brown fat
Source: EMBO J. 2024 Sep 16;43(21):6. doi: 10.1038/s44318-024-00215-0 (PMC11535227; doi:10.1038/s44318-024-00215-0)
Supplement: Supplementary file 6 — Source data Fig. 4 [file 44318_2024_215_MOESM6_ESM.zip › Figure 4/4J/ATP production IF1OE primaries.xlsx]

## Sheet: DATA
Condition	Empty Vector						pcAtp5if1
Glycolysis	5.8	6	8.7	8.5	6.7	9.7	3.8	4.7	7.2	8.8	6.3	5.4
OxPhos	9.1	5.2	3.6	3.8	4.2	4.3	1.8	2.3	2.3	1.4	0.4	1.3
Total	14.9	11.2	12.3	12.3	10.9	14	5.6	7	9.5	10.2	6.7	6.8

## Sheet: READ ME
Calculation of ATP production from each major pathway (glycolysis and OxPhos) in the presence of glucose individually per replicate per group. Total ATP production is the sum of each pathway.
