# Supplementary material for: IF1 is a cold-regulated switch of ATP synthase hydrolytic activity to support thermogenesis in brown fat
Source: EMBO J. 2024 Sep 16;43(21):6. doi: 10.1038/s44318-024-00215-0 (PMC11535227; doi:10.1038/s44318-024-00215-0)
Supplement: Supplementary file 6 — Source data Fig. 4 [file 44318_2024_215_MOESM6_ESM.zip › Figure 4/4C/OCR normalized IF1OE primaries.xlsx]

## Sheet: DATA
Time (minutes)	Empty Vector			pcDNA If1			Condition
1.38322	27.5748	24.5816	22.0266	3.12149	5.03471	5.38348	Baseline
9.90464	26.8298	23.6599	21.4912	3.03418	4.6782	5.31737
18.4272	26.3231	23.2306	21.2028	2.45412	4.36939	5.16943
27.0749	34.7811	30.8171	28.795	2.90121	6.04655	7.34657	Norepinephrine
35.5907	38.325	34.6973	32.3492	2.95043	6.90035	8.52825
44.1081	37.985	34.7305	31.686	2.88022	7.24413	8.44016
52.6253	36.982	33.0523	31.1678	2.34042	7.02853	7.51061
61.1346	36.381	30.1829	29.8994	2.30011	5.97767	7.0409
69.6339	35.307	29.2342	29.6376	2.39363	5.58777	6.20901
78.2614	17.9787	14.9926	15.3661	0.515194	2.94789	2.83456	Oligomycin
86.7815	16.7054	13.9583	14.4456	0.518338	2.61053	2.72237
95.3037	16.1425	13.0284	13.918	0.524222	2.35449	1.99598
103.933	73.9623	60.3346	57.7628	7.45516	10.413	14.8761	FCCP
112.45	71.8232	58.2728	55.7232	7.05616	9.62054	14.2136
120.975	68.548	55.6635	53.4371	6.47382	9.16653	13.2856
129.606	5.11465	3.91978	4.38705	0.36	0.35174	0.3	AntA/Rot
138.12	6.08098	4.90926	5.22472	0.094274	0.967988	0.581682
146.639	5.90924	4.52428	4.88384	0.11	0.470661	0.118527

## Sheet: READ ME
Oxygen consumption rate overtime in differentiated adipocytes normalized by protein content per well. Three technical replicates per group. Changes in condition are specified on the right side of the table.
