# Supplementary material for: IF1 is a cold-regulated switch of ATP synthase hydrolytic activity to support thermogenesis in brown fat
Source: EMBO J. 2024 Sep 16;43(21):6. doi: 10.1038/s44318-024-00215-0 (PMC11535227; doi:10.1038/s44318-024-00215-0)
Supplement: Supplementary file 6 — Source data Fig. 4 [file 44318_2024_215_MOESM6_ESM.zip › Figure 4/4D/OCR quantification IF1OE primaries.xlsx]

## Sheet: DATA
Sample	Baseline	Norepinephrine-driven	ATP-linked
EV1	46.3802	65.0892	35.888
EV2	19.6078	28.1146	16.5979
EV3	64.4073	94.7421	51.224
EV4	29.2012	83.5854	73.4004
EV5	11.5167	32.3329	28.6093
EV6	43.5181	112.998	98.4171
pcAtp5if1.1	2.55107	2.42107	1.95951
pcAtp5if1.2	4.30884	6.47843	4.05727
pcAtp5if1.3	5.12653	7.90738	5.46759
pcAtp5if1.4	0.46156*	3.90108	3.91089
pcAtp5if1.5	2.42116	5.85602	5.42398
pcAtp5if1.6	2.4398	8.78577	8.67091
* datapoint is considered outlier and it was removed

## Sheet: READ ME
Quantification of oxygen consumption in differentiated adipocytes. Data was averaged in each condition individually per replicate.
