# Supplementary material for: IF1 is a cold-regulated switch of ATP synthase hydrolytic activity to support thermogenesis in brown fat
Source: EMBO J. 2024 Sep 16;43(21):6. doi: 10.1038/s44318-024-00215-0 (PMC11535227; doi:10.1038/s44318-024-00215-0)
Supplement: Supplementary file 6 — Source data Fig. 4 [file 44318_2024_215_MOESM6_ESM.zip › Figure 4/4A/IF1 mRNA levels OE primaries.xlsx]

## Sheet: DATA
#sample	EV	pcAtp5if1
1	1.89265	15.2129
2	0.10735	98.7379
3	1.65884	1232.39
4	0.34116	402.949

## Sheet: READ ME
IF1 mRNA levels in differentiated adipocytes. Data was normalized as fold change of empty vector treated cells. Four technical replicates per group.
