# Supplementary material for: IF1 is a cold-regulated switch of ATP synthase hydrolytic activity to support thermogenesis in brown fat
Source: EMBO J. 2024 Sep 16;43(21):6. doi: 10.1038/s44318-024-00215-0 (PMC11535227; doi:10.1038/s44318-024-00215-0)
Supplement: Supplementary file 6 — Source data Fig. 4 [file 44318_2024_215_MOESM6_ESM.zip › Figure 4/4F/ECAR quantification IF1OE primaries.xlsx]

## Sheet: DATA
Samples	Baseline	Norepinephrine
EV1	2.5	3.39
EV2	1.92	2.63
EV3	2.12	2.81
EV4	3.18	5.68
EV5	2.48	4.2
EV6	2.11	3.46
pcAtp5if1.1	0.16	0.25
pcAtp5if1.2	0.36	0.56
pcAtp5if1.3	0.5	0.71
pcAtp5if1.4	1.52	3.1
pcAtp5if1.5	1.27	2.07
pcAtp5if1.6	1.21	2.1

## Sheet: READ ME
Quantification of extracellular acidification rate per condition. Data was acquired by averaging all reads per condition in each technical replicate individually.
