# Supplementary material for: IF1 is a cold-regulated switch of ATP synthase hydrolytic activity to support thermogenesis in brown fat
Source: EMBO J. 2024 Sep 16;43(21):6. doi: 10.1038/s44318-024-00215-0 (PMC11535227; doi:10.1038/s44318-024-00215-0)
Supplement: Supplementary file 6 — Source data Fig. 4 [file 44318_2024_215_MOESM6_ESM.zip › Figure 4/4H/OCR quantification lipids IF1OE primaries.xlsx]

## Sheet: DATA
Sample	Baseline	Norepinephrine
EV1	4.2	11.5
EV2	6.6	12.1
EV3	6.9	11.4
EV4	8.9	15.9
EV5	8.5	16.1
EV6	9.9	18.6
pcAtp5if1.1	3.96225	6.05065
pcAtp5if1.2	5.79899	11.4328
pcAtp5if1.3	3.43035	7.15144
pcAtp5if1.4	2.26079	4
pcAtp5if1.5	4.51286	9.83725
pcAtp5if1.6	6.63415	12.9388
EV	Empty vector

## Sheet: READ ME
Quantification of oxygen consumption in differentiated adipocytes. Data was averaged in each condition individually per replicate.
