# Supplementary material for: IF1 is a cold-regulated switch of ATP synthase hydrolytic activity to support thermogenesis in brown fat
Source: EMBO J. 2024 Sep 16;43(21):6. doi: 10.1038/s44318-024-00215-0 (PMC11535227; doi:10.1038/s44318-024-00215-0)
Supplement: Supplementary file 6 — Source data Fig. 4 [file 44318_2024_215_MOESM6_ESM.zip › Figure 4/4G/OCE lipids IF1OE primaries.xlsx]

## Sheet: DATA
Time (minutes)	Empty Vector						pcDNA Atp5if1						Condition
1.3814	4.24104	6.77667	7.49373	8.98744	9.09444	10.6489	4.05833	6.35896	3.6313	2.30262	4.78521	7.21843	Baseline
9.89995	4.15065	6.62348	6.7801	8.865	8.36489	9.60095	3.96104	5.70944	3.44002	2.32369	4.39611	6.48238
18.6472	4.25806	6.57517	6.61642	9.11492	8.25175	9.58068	3.86736	5.32856	3.21974	2.15605	4.35725	6.20163
27.4444	14.053	11.6894	10.3347	20.1699	19.5258	21.4461	7.89662	14.0776	9.60375	10.489	13.4562	11.483	Norepinephrine
35.881	13.0145	10.813	10.1311	18.2943	18.0685	20.5538	7.03121	12.7327	8.23216	10.134	11.6328	10.5017
44.3947	11.3261	11.5069	11.4158	15.6936	16.1218	19.3807	5.98559	11.3362	6.83686	9.47494	9.83923	7.29042
52.9086	10.0439	12.6472	12.3987	13.5406	13.9732	17.0933	4.97711	9.98909	5.91328	7.4739	7.84295	14.1221
61.4264	9.24764	13.7064	13.2043	12.0044	12.6209	14.8694	4.36271	9.02843	5.17114	7.3895	6.41513	11.7555
70.0541	7.08987	10.209	11.511	9.0282	10.7268	11.3188	3.38821	6.90611	3.24984	2.62507	4.20946	8.18578	Oligomycin
78.5719	7.72395	10.75	11.4609	9.97873	10.0372	11.2284	3.05702	6.27423	3.94063	2.40533	4.60804	8.30788
87.0887	7.3842	9.47	10.864	9.34627	9.1626	9.92079	2.79321	5.84561	3.655	2.20127	4.11936	7.61634
95.7042	1.65089	2.12217	2.02088	1.80581	2.79894	2.63856	1.12706	1.57287	1.09215	1.07468	1.25789	1.93603	AntA/Rot
104.443	1.48983	1.99748	1.8443	1.63538	2.29898	2.19431	1.03638	1.48632	0.992488	0.847194	1.04389	1.48184
112.93	1.3541	1.78301	1.64904	1.46405	1.9905	1.93556	0.939061	1.3511	0.880699	1.00935	0.914126	1.19909

## Sheet: READ ME
Oxygen consumption rate overtime in differentiated adipocytes normalized by protein content per well. Five technical replicates per group. Changes in condition are specified on the right side of the table.
