# Supplementary material for: IF1 is a cold-regulated switch of ATP synthase hydrolytic activity to support thermogenesis in brown fat
Source: EMBO J. 2024 Sep 16;43(21):6. doi: 10.1038/s44318-024-00215-0 (PMC11535227; doi:10.1038/s44318-024-00215-0)
Supplement: Supplementary file 7 — Source data Fig. 5 [file 44318_2024_215_MOESM7_ESM.zip]

Archive with 78 entries (60 files):
- Figure 5/
- __MACOSX/._Figure 5
- Figure 5/5R/
- __MACOSX/Figure 5/._5R
- Figure 5/5I/
- __MACOSX/Figure 5/._5I
- Figure 5/5N/
- __MACOSX/Figure 5/._5N
- Figure 5/5G/
- __MACOSX/Figure 5/._5G
- Figure 5/5F/
- __MACOSX/Figure 5/._5F
- Figure 5/5O/
- __MACOSX/Figure 5/._5O
- Figure 5/5H/
- __MACOSX/Figure 5/._5H
- Figure 5/.DS_Store
- __MACOSX/Figure 5/._.DS_Store
- Figure 5/5M/
- __MACOSX/Figure 5/._5M
- Figure 5/5J/
- __MACOSX/Figure 5/._5J
- Figure 5/5C/
- __MACOSX/Figure 5/._5C
- Figure 5/5D/
- __MACOSX/Figure 5/._5D
- Figure 5/5Q/
- __MACOSX/Figure 5/._5Q
- Figure 5/5E/
- __MACOSX/Figure 5/._5E
- Figure 5/5B/
- __MACOSX/Figure 5/._5B
- Figure 5/5K/
- __MACOSX/Figure 5/._5K
- Figure 5/5L/
- __MACOSX/Figure 5/._5L
- Figure 5/5P/
- __MACOSX/Figure 5/._5P
- Figure 5/5R/Area under the curve iBAT temperature CL-induced AAV-IF1.xlsx
- __MACOSX/Figure 5/5R/._Area under the curve iBAT temperature CL-induced AAV-IF1.xlsx
- Figure 5/5I/ADP driven respiration BAT AAV-IF1.xlsx
- __MACOSX/Figure 5/5I/._ADP driven respiration BAT AAV-IF1.xlsx
- Figure 5/5N/ANCOVA Body weight EE AAV-IF1 BAT.xlsx
- __MACOSX/Figure 5/5N/._ANCOVA Body weight EE AAV-IF1 BAT.xlsx
- Figure 5/5G/Relative inhibition GDP.xlsx
- __MACOSX/Figure 5/5G/._Relative inhibition GDP.xlsx
- Figure 5/5F/Representative GDP O2 consumption.xlsx
- __MACOSX/Figure 5/5F/._Representative GDP O2 consumption.xlsx
- Figure 5/5O/Real time trace In vivo CL induced O2 consumption AAV-IF1 BAT.xlsx
- __MACOSX/Figure 5/5O/._Real time trace In vivo CL induced O2 consumption AAV-IF1 BAT.xlsx
- Figure 5/5H/Representative O2 consumption ADP BAT AAV-IF1.xlsx
- __MACOSX/Figure 5/5H/._Representative O2 consumption ADP BAT AAV-IF1.xlsx
- Figure 5/5M/ATPase activity BAT AAV-IF1.xlsx
- __MACOSX/Figure 5/5M/._ATPase activity BAT AAV-IF1.xlsx
- Figure 5/5J/OXPHOS AAV-IF1 BAT.png
- __MACOSX/Figure 5/5J/._OXPHOS AAV-IF1 BAT.png
- Figure 5/5J/alpha-tubulin AAV-IF1 BAT.png
- __MACOSX/Figure 5/5J/._alpha-tubulin AAV-IF1 BAT.png
- Figure 5/5C/ATPIF1 AAV-IF1 BAT.png
- __MACOSX/Figure 5/5C/._ATPIF1 AAV-IF1 BAT.png
- Figure 5/5C/alpha-tubulin AAV-IF1 BAT.png
- __MACOSX/Figure 5/5C/._alpha-tubulin AAV-IF1 BAT.png
- Figure 5/5D/IF1 Western blot BAT AAV-IF1.xlsx
- __MACOSX/Figure 5/5D/._IF1 Western blot BAT AAV-IF1.xlsx
- Figure 5/5Q/Delta iBAT temperature CL-induced AAV-IF1 BAT.xlsx
- __MACOSX/Figure 5/5Q/._Delta iBAT temperature CL-induced AAV-IF1 BAT.xlsx
- Figure 5/5E/OCR iBAT AAV-IF1.xlsx
- __MACOSX/Figure 5/5E/._OCR iBAT AAV-IF1.xlsx
- Figure 5/5B/.DS_Store
- __MACOSX/Figure 5/5B/._.DS_Store
- Figure 5/5B/IF1 mRNA levels BAT AAV-IF1.xlsx
- __MACOSX/Figure 5/5B/._IF1 mRNA levels BAT AAV-IF1.xlsx
- Figure 5/5K/Western blot OXPHOS quantification AAV-IF1 BAT.xlsx
- __MACOSX/Figure 5/5K/._Western blot OXPHOS quantification AAV-IF1 BAT.xlsx
- Figure 5/5L/Realtime trace ATPase BAT AAV-IF1.xlsx
- __MACOSX/Figure 5/5L/._Realtime trace ATPase BAT AAV-IF1.xlsx
- Figure 5/5P/In vivo CL induced O2 consumption AAV-IF1 BAT.xlsx
- __MACOSX/Figure 5/5P/._In vivo CL induced O2 consumption AAV-IF1 BAT.xlsx
