# Supplementary material for: IF1 is a cold-regulated switch of ATP synthase hydrolytic activity to support thermogenesis in brown fat
Source: EMBO J. 2024 Sep 16;43(21):6. doi: 10.1038/s44318-024-00215-0 (PMC11535227; doi:10.1038/s44318-024-00215-0)
Supplement: Supplementary file 7 — Source data Fig. 5 [file 44318_2024_215_MOESM7_ESM.zip › Figure 5/5R/Area under the curve iBAT temperature CL-induced AAV-IF1.xlsx]

## Sheet: DATA
# Mouse	AAV-GFP	AAV-Atp5if1
1	10.6	10.05
2	11.775	10.1
3	10.425	9.4
4	12.925	8.95
5	16.675	8.775

## Sheet: READ ME
Quantification of area under the curve of interescapular BAT temperature calculated over a period of ten minutes after CL injection. Five biological replicates per group.
