# Supplementary material for: IF1 is a cold-regulated switch of ATP synthase hydrolytic activity to support thermogenesis in brown fat
Source: EMBO J. 2024 Sep 16;43(21):6. doi: 10.1038/s44318-024-00215-0 (PMC11535227; doi:10.1038/s44318-024-00215-0)
Supplement: Supplementary file 7 — Source data Fig. 5 [file 44318_2024_215_MOESM7_ESM.zip › Figure 5/5I/ADP driven respiration BAT AAV-IF1.xlsx]

## Sheet: DATA
#Sample	AAV-GFP	AAV-Atp5if1
1	12.18	1.5
2	5.65	1.63
3	10.55	2.4
4		1.09

## Sheet: READ ME
Quantification of oxygen consumption increase by the addition of ADP. Three/four biological replicates per group.
