# Supplementary material for: IF1 is a cold-regulated switch of ATP synthase hydrolytic activity to support thermogenesis in brown fat
Source: EMBO J. 2024 Sep 16;43(21):6. doi: 10.1038/s44318-024-00215-0 (PMC11535227; doi:10.1038/s44318-024-00215-0)
Supplement: Supplementary file 7 — Source data Fig. 5 [file 44318_2024_215_MOESM7_ESM.zip › Figure 5/5N/ANCOVA Body weight EE AAV-IF1 BAT.xlsx]

## Sheet: DATA
#sample	Body weight	Energy expenditure
AAV-GFP1	25.3	9.58212
AAV-GFP2	21	7.43712
AAV-GFP3	24	10.8634
AAV-GFP4	22.8	8.54724
AAV-GFP5	23	8.5386
AAV-IF1-1	25.6	10.3433
AAV-IF1-2	23.5	9.81252
AAV-IF1-3	26.6	10.2919
AAV-IF1-4	28.2	11.3252
AAV-IF1-5	23.2	10.5444

## Sheet: READ ME
Correlation map between body weight and energy expenditure in mice. Five biological replicates per group.
