# Supplementary material for: IF1 is a cold-regulated switch of ATP synthase hydrolytic activity to support thermogenesis in brown fat
Source: EMBO J. 2024 Sep 16;43(21):6. doi: 10.1038/s44318-024-00215-0 (PMC11535227; doi:10.1038/s44318-024-00215-0)
Supplement: Supplementary file 7 — Source data Fig. 5 [file 44318_2024_215_MOESM7_ESM.zip › Figure 5/5G/Relative inhibition GDP.xlsx]

## Sheet: DATA
# sample	AAV-GFP	AAV-IF1
1	61.85	5.18
2	28.7	5.62
3	40.92	16.06
4	14.82	17.54
5	42.43	18.56

## Sheet: READ ME
Quantification of the relative inhibition of oxygen consumption by the addition of GDP. Five biological replicates.
