# Supplementary material for: IF1 is a cold-regulated switch of ATP synthase hydrolytic activity to support thermogenesis in brown fat
Source: EMBO J. 2024 Sep 16;43(21):6. doi: 10.1038/s44318-024-00215-0 (PMC11535227; doi:10.1038/s44318-024-00215-0)
Supplement: Supplementary file 7 — Source data Fig. 5 [file 44318_2024_215_MOESM7_ESM.zip › Figure 5/5F/Representative GDP O2 consumption.xlsx]

## Sheet: DATA
AAV-GFP	AAV-IF1
84.47	130.9
83.96	130.65
83.49	130.43
83.06	130.21
82.59	129.95
82.08	129.69
81.57	129.4
81.05	129.15
80.5	128.9
80.03	128.63
79.57	128.42
79.12	128.18
78.64	128
78.13	127.76
77.59	127.54
77.02	127.23
76.47	126.97
76.02	126.76
75.53	126.53
74.97	126.27
74.47	126.6
74.06	126.89
73.66	126.72
73.23	126.56
72.73	126.36
72.72	126.11
72.96	125.94
72.65	125.8
72.34	125.59
72.08	125.45
71.73	125.33
71.36	125.12
71.06	124.86
70.79	124.63
70.5	124.44
70.23	124.28
69.91	124.13
69.61	123.97
69.34	123.84
69.03	123.62
68.78	123.4
68.5	123.19
68.21	122.97
67.89	122.74
67.53	122.57
67.26	122.4
67.01	122.17
66.7	122.01
66.38	121.82

## Sheet: READ ME
Representative trace from one animal of each group of oxygen consumption over time by the addition of UCP1 inhibitor GDP
