# Supplementary material for: IF1 is a cold-regulated switch of ATP synthase hydrolytic activity to support thermogenesis in brown fat
Source: EMBO J. 2024 Sep 16;43(21):6. doi: 10.1038/s44318-024-00215-0 (PMC11535227; doi:10.1038/s44318-024-00215-0)
Supplement: Supplementary file 7 — Source data Fig. 5 [file 44318_2024_215_MOESM7_ESM.zip › Figure 5/5O/Real time trace In vivo CL induced O2 consumption AAV-IF1 BAT.xlsx]

## Sheet: DATA
Time (h)	AAV-GFP					AAV-Atp5if1
0	113.881	95.122	70.8128	97.946	112.192	89.8341	99.6926	98.5706	103.195	96.7803
0.5	96.2084	92.1951	70.8128	97.946	90.142	113.851	108.232	96.5835	89.1433	98.1061
1	88.7806	109.756	98.6532	106.434	91.0179	94.0569	94.3816	91.5805	96.5507	95.4545
1.5	96.5606	92.1951	115.883	97.1837	105.337	89.1743	102.365	129.618	114.447	110.038
2	78.5355	105.366	121.499	99.8515	120.189	94.6508	99.6578	83.3485	91.7727	91.4773
2.5	101.555	105.366	111.539	95.4514	78.2602	92.4404	93.8262	99.6705	88.7475	98.1061
3	124.479	182.927	110.8	105.187	102.862	125.992	101.845	100.629	116.144	110.038
3.5	143.72	182.927	141.744	183.973	174.572	105.802	188.451	178.3	92.3664	137.614
4	175.832	169.756	175.318	172.575	192.28	139.287	201.017	178.903	114.334	138.807
4.5	135.204	168.293	174.431	179.365	197.954	156.311	193.484	162.688	121.77	152.86
5	145.545	174.146	168.018	174.376	202.867	129.159	177.898	187.951	177.693	151.402
5.5	180.795	175.61	165.978	167.17	200.506	131.139	194.144	160.488	154.623	151.402
6	145.545	184.146	168.018	174.376	202.867	129.159	177.898	177.951	167.693	151.402
6.5	180.795	179.61	165.978	177.17	200.506	131.139	184.144	160.488	154.623	161.402

## Sheet: READ ME
Whole-body oxygen consumption overtime normalized as a percentage of baseline and the increase induced by CL injection. Data recorded every thirty minutes over a period of 6.5 hours. Five biological replicates per group.
