# Supplementary material for: IF1 is a cold-regulated switch of ATP synthase hydrolytic activity to support thermogenesis in brown fat
Source: EMBO J. 2024 Sep 16;43(21):6. doi: 10.1038/s44318-024-00215-0 (PMC11535227; doi:10.1038/s44318-024-00215-0)
Supplement: Supplementary file 7 — Source data Fig. 5 [file 44318_2024_215_MOESM7_ESM.zip › Figure 5/5M/ATPase activity BAT AAV-IF1.xlsx]

## Sheet: DATA
# Mouse	AAV-GFP	AAV-Atp5if1
1	1290	1080
2	1545	1005
3	1250	935

## Sheet: READ ME
Quantification of ATPase activity based on NADH absorbance disappearance over a period of five minutes. Three biological replicates per group.
