# Supplementary material for: IF1 is a cold-regulated switch of ATP synthase hydrolytic activity to support thermogenesis in brown fat
Source: EMBO J. 2024 Sep 16;43(21):6. doi: 10.1038/s44318-024-00215-0 (PMC11535227; doi:10.1038/s44318-024-00215-0)
Supplement: Supplementary file 7 — Source data Fig. 5 [file 44318_2024_215_MOESM7_ESM.zip › Figure 5/5D/IF1 Western blot BAT AAV-IF1.xlsx]

## Sheet: DATA
#Mouse	AAV-GFP	AAV-Atp5if1
1	0.95	1.06
2	0.93	1.85
3	0.58	1.76
4	0.84	1.78
5	1.67	1.23

## Sheet: READ ME
Quantification of optical density of IF1 western blotting in BAT of GFP or IF1 transfected mice. Five biological replicates per group.
