# Supplementary material for: IF1 is a cold-regulated switch of ATP synthase hydrolytic activity to support thermogenesis in brown fat
Source: EMBO J. 2024 Sep 16;43(21):6. doi: 10.1038/s44318-024-00215-0 (PMC11535227; doi:10.1038/s44318-024-00215-0)
Supplement: Supplementary file 7 — Source data Fig. 5 [file 44318_2024_215_MOESM7_ESM.zip › Figure 5/5Q/Delta iBAT temperature CL-induced AAV-IF1 BAT.xlsx]

## Sheet: DATA
Time (min)	AAV-GFP					AAV-Atp5if1
0	0	0	0	0	0	0	0	0	0	0
1	0.4	0.3	0.15	0.75	0.95	0.2	-0.5	0.1	0	0.3
2	0.6	0.7	0.35	0.75	0.95	0.3	-0.1	0.2	0.5	0.7
3	0.6	0.8	0.15	0.85	1.25	0.3	0.5	0.3	0.4	0.8
4	0.8	1.1	0.75	1.15	1.35	0.9	1	0.7	0.8	1
5	1.1	1.2	1.15	1.05	1.75	0.9	1.3	1	0.9	1.2
6	1.3	1.3	0.95	1.35	1.35	1.1	1.3	1.3	0.9	0.9
7	1.3	1.5	0.85	1.45	1.95	1.1	1.3	1.4	1	1.1
8	1.5	1.6	1.95	1.65	2.15	1.4	1.5	1.3	1.4	1.4
9	1.6	1.6	2.05	1.85	2.55	1.5	0.8	1.5	1.5	1.2
10	1.9	1.7	2.15	1.85	2.65	1.5	1.4	1.2	1.3	1.2

## Sheet: READ ME
Variation of interescapular BAT temperature following CL injection over a period of ten minutes measured every minute. Five biological replicates per group.
