# Supplementary material for: IF1 is a cold-regulated switch of ATP synthase hydrolytic activity to support thermogenesis in brown fat
Source: EMBO J. 2024 Sep 16;43(21):6. doi: 10.1038/s44318-024-00215-0 (PMC11535227; doi:10.1038/s44318-024-00215-0)
Supplement: Supplementary file 7 — Source data Fig. 5 [file 44318_2024_215_MOESM7_ESM.zip › Figure 5/5E/OCR iBAT AAV-IF1.xlsx]

## Sheet: DATA
Condition	AAV-GFP					AAV-IF1
Pyruvate/malate	46.36	24.77	22.98	23.04	57.54	10.78	11.94	21.58	26.97	22.97
Succinate	57.1	50.23	48.6	41.81	68.01	13.94	21.39	27.63	32.59	30.31
GDP	21.79	35.81	28.72	35.61	39.15	13.22	20.19	23.19	26.88	24.68
ADP	33.96	30	39.26	33.95	44.8	11.94	21.82	25.6	27.97	26.18

## Sheet: READ ME
Quantification of oxygen consumption in different conditions in five biological replicates. Data was aquired averaging stabilized reads for at least two minutes in a rate of one read per second.
