# Supplementary material for: IF1 is a cold-regulated switch of ATP synthase hydrolytic activity to support thermogenesis in brown fat
Source: EMBO J. 2024 Sep 16;43(21):6. doi: 10.1038/s44318-024-00215-0 (PMC11535227; doi:10.1038/s44318-024-00215-0)
Supplement: Supplementary file 7 — Source data Fig. 5 [file 44318_2024_215_MOESM7_ESM.zip › Figure 5/5B/IF1 mRNA levels BAT AAV-IF1.xlsx]

## Sheet: DATA
#mouse	AAV-GFP	AAV-Atp5if1
1	1.08	18.6634
2	0.6	30.7385
3	1.41	43.6099
4	0.34	39.7687
5	1.56	7.07801

## Sheet: Sheet1
IF1 mRNA levels in BAT of GFP or AAV-IF1 transfected mice. Five biological replicates. Data was normalized as fold change of AAV-GFP group.
