# Supplementary material for: IF1 is a cold-regulated switch of ATP synthase hydrolytic activity to support thermogenesis in brown fat
Source: EMBO J. 2024 Sep 16;43(21):6. doi: 10.1038/s44318-024-00215-0 (PMC11535227; doi:10.1038/s44318-024-00215-0)
Supplement: Supplementary file 7 — Source data Fig. 5 [file 44318_2024_215_MOESM7_ESM.zip › Figure 5/5K/Western blot OXPHOS quantification AAV-IF1 BAT.xlsx]

## Sheet: DATA
Protein	AAV-GFP					AAV-IF1
CV - ATP5A	1.3105	0.932352	0.714818	0.897934	1.4549	0.979455	0.838477	1.05744	0.838697	0.83958
CIII - UQCRC2	1.22817	1.34049	1.07391	0.673922	0.911683	0.801324	0.727752	0.946016	0.921615	0.917568
CIV - MTCO1	1.53874	1.30693	0.837456	0.632168	1.22345	0.521554	0.639591	0.526908	1.1508	1.4033
CII - SDHB	1.09258	1.14668	0.733763	0.771055	1.3485	0.544308	0.663913	0.747096	0.944183	0.987561
CI - NDUFB8	1.59939	1.11257	0.543961	0.81263	1.53084	0.516738	0.566891	0.788228	1.59902	1.21619

## Sheet: READ ME
Optical density quantification of subunits of oxidative phosphorylation proteins. Five biological replicates per group. Data was normalized as fold change of AAV-GFP transfected group.
