# Supplementary material for: IF1 is a cold-regulated switch of ATP synthase hydrolytic activity to support thermogenesis in brown fat
Source: EMBO J. 2024 Sep 16;43(21):6. doi: 10.1038/s44318-024-00215-0 (PMC11535227; doi:10.1038/s44318-024-00215-0)
Supplement: Supplementary file 7 — Source data Fig. 5 [file 44318_2024_215_MOESM7_ESM.zip › Figure 5/5L/Realtime trace ATPase BAT AAV-IF1.xlsx]

## Sheet: DATA
Time	AAV-GFP			AAV-Atp5if1
Mouse	#1	#2	#3	#1	#2	#3
0	100	100	100	100	100	100
1	99.32	98.92	99.56	100.27	99.65	99.61
2	98.25	97.43	98.6	99.21	98.76	98.99
3	96.99	96.01	97.33	97.93	97.75	98.19
4	96.14	94.96	96.08	96.99	96.91	97.38
5	95.24	93.93	95.27	96.11	96.17	96.71

## Sheet: READ ME
Realtime trace of NADH absorbance normalized as percentage of baseline. Three biological replicate per group.
