# Supplementary material for: IF1 is a cold-regulated switch of ATP synthase hydrolytic activity to support thermogenesis in brown fat
Source: EMBO J. 2024 Sep 16;43(21):6. doi: 10.1038/s44318-024-00215-0 (PMC11535227; doi:10.1038/s44318-024-00215-0)
Supplement: Supplementary file 7 — Source data Fig. 5 [file 44318_2024_215_MOESM7_ESM.zip › Figure 5/5P/In vivo CL induced O2 consumption AAV-IF1 BAT.xlsx]

## Sheet: DATA
#Mouse	AAV-GFP	AAV-Atp5if1
1	57.7	34.9055
2	129.5	74.6797
3	65.8	67.9371
4	84.2	24.0088
5	111.9	39.5554

## Sheet: READ ME
Increase in oxygen consumption as a percentage of baseline, corrected individually in each animal. Five biological replicates per group.
